# Supplementary material for: Positive effects of the tea catechin (-)-epigallocatechin-3-gallate on gut bacteria and fitness of Ectropis obliqua Prout (Lepidoptera: Geometridae)
Source: Sci Rep. 2019 Mar 22;9:5021. doi: 10.1038/s41598-019-41637-9 (PMC6430822; doi:10.1038/s41598-019-41637-9)
Supplement: Supplementary file 2 — Table S2 [file 41598_2019_41637_MOESM2_ESM.xml]

<?xml version="1.0" encoding="UTF-8"?>
<?mso-application progid="Excel.Sheet"?><Workbook xmlns:o="urn:schemas-microsoft-com:office:office" xmlns:x="urn:schemas-microsoft-com:office:excel" xmlns:html="http://www.w3.org/TR/REC-html40" xmlns:ss="urn:schemas-microsoft-com:office:spreadsheet" xmlns:dt="uuid:C2F41010-65B3-11d1-A29F-00AA00C14882"><DocumentProperties xmlns="urn:schemas-microsoft-com:office:office"><LastAuthor>济舟</LastAuthor><Created>2019-03-07T01:45:09Z</Created><LastSaved>2019-03-07T01:45:29Z</LastSaved></DocumentProperties><CustomDocumentProperties xmlns="urn:schemas-microsoft-com:office:office"><KSOProductBuildVer dt:dt="string">2052-11.1.0.8500</KSOProductBuildVer></CustomDocumentProperties><ExcelWorkbook xmlns="urn:schemas-microsoft-com:office:excel"><WindowWidth>19190</WindowWidth><WindowHeight>7220</WindowHeight><ProtectStructure>False</ProtectStructure><ProtectWindows>False</ProtectWindows></ExcelWorkbook><Styles><Style ss:ID="s8" ss:Name="千位分隔"><NumberFormat ss:Format="_ * #,##0.00_ ;_ * \-#,##0.00_ ;_ * &quot;-&quot;??_ ;_ @_ "/></Style><Style ss:ID="Default" ss:Name="Normal"><Alignment ss:Vertical="Center"/><Borders/><Font ss:FontName="宋体" x:CharSet="134" ss:Size="11" ss:Color="#000000"/><Interior/><NumberFormat/><Protection/></Style><Style ss:ID="s5" ss:Name="千位分隔[0]"><NumberFormat ss:Format="_ * #,##0_ ;_ * \-#,##0_ ;_ * &quot;-&quot;_ ;_ @_ "/></Style><Style ss:ID="s4" ss:Name="货币"><NumberFormat ss:Format="_ &quot;￥&quot;* #,##0.00_ ;_ &quot;￥&quot;* \-#,##0.00_ ;_ &quot;￥&quot;* &quot;-&quot;??_ ;_ @_ "/></Style><Style ss:ID="s17" ss:Name="标题"><Font ss:FontName="宋体" x:CharSet="134" ss:Size="18" ss:Color="#44546A" ss:Bold="1"/></Style><Style ss:ID="s1" ss:Name="货币[0]"><NumberFormat ss:Format="_ &quot;￥&quot;* #,##0_ ;_ &quot;￥&quot;* \-#,##0_ ;_ &quot;￥&quot;* &quot;-&quot;_ ;_ @_ "/></Style><Style ss:ID="s32" ss:Name="适中"><Font ss:FontName="宋体" x:CharSet="0" ss:Size="11" ss:Color="#9C6500"/><Interior ss:Color="#FFEB9C" ss:Pattern="Solid"/></Style><Style ss:ID="s21" ss:Name="60% - 强调文字颜色 1"><Font ss:FontName="宋体" x:CharSet="0" ss:Size="11" ss:Color="#FFFFFF"/><Interior ss:Color="#9BC2E6" ss:Pattern="Solid"/></Style><Style ss:ID="s2" ss:Name="20% - 强调文字颜色 3"><Font ss:FontName="宋体" x:CharSet="0" ss:Size="11" ss:Color="#000000"/><Interior ss:Color="#EDEDED" ss:Pattern="Solid"/></Style><Style ss:ID="s7" ss:Name="差"><Font ss:FontName="宋体" x:CharSet="0" ss:Size="11" ss:Color="#9C0006"/><Interior ss:Color="#FFC7CE" ss:Pattern="Solid"/></Style><Style ss:ID="s48" ss:Name="60% - 强调文字颜色 6"><Font ss:FontName="宋体" x:CharSet="0" ss:Size="11" ss:Color="#FFFFFF"/><Interior ss:Color="#A9D08E" ss:Pattern="Solid"/></Style><Style ss:ID="s36" ss:Name="40% - 强调文字颜色 1"><Font ss:FontName="宋体" x:CharSet="0" ss:Size="11" ss:Color="#000000"/><Interior ss:Color="#BDD7EE" ss:Pattern="Solid"/></Style><Style ss:ID="s26" ss:Name="检查单元格"><Borders><Border ss:Position="Bottom" ss:LineStyle="Double" ss:Weight="3" ss:Color="#3F3F3F"/><Border ss:Position="Left" ss:LineStyle="Double" ss:Weight="3" ss:Color="#3F3F3F"/><Border ss:Position="Right" ss:LineStyle="Double" ss:Weight="3" ss:Color="#3F3F3F"/><Border ss:Position="Top" ss:LineStyle="Double" ss:Weight="3" ss:Color="#3F3F3F"/></Borders><Font ss:FontName="宋体" x:CharSet="0" ss:Size="11" ss:Color="#FFFFFF" ss:Bold="1"/><Interior ss:Color="#A5A5A5" ss:Pattern="Solid"/></Style><Style ss:ID="s24" ss:Name="输出"><Borders><Border ss:Position="Bottom" ss:LineStyle="Continuous" ss:Weight="1" ss:Color="#3F3F3F"/><Border ss:Position="Left" ss:LineStyle="Continuous" ss:Weight="1" ss:Color="#3F3F3F"/><Border ss:Position="Right" ss:LineStyle="Continuous" ss:Weight="1" ss:Color="#3F3F3F"/><Border ss:Position="Top" ss:LineStyle="Continuous" ss:Weight="1" ss:Color="#3F3F3F"/></Borders><Font ss:FontName="宋体" x:CharSet="0" ss:Size="11" ss:Color="#3F3F3F" ss:Bold="1"/><Interior ss:Color="#F2F2F2" ss:Pattern="Solid"/></Style><Style ss:ID="s6" ss:Name="40% - 强调文字颜色 3"><Font ss:FontName="宋体" x:CharSet="0" ss:Size="11" ss:Color="#000000"/><Interior ss:Color="#DBDBDB" ss:Pattern="Solid"/></Style><Style ss:ID="s38" ss:Name="40% - 强调文字颜色 2"><Font ss:FontName="宋体" x:CharSet="0" ss:Size="11" ss:Color="#000000"/><Interior ss:Color="#F8CBAD" ss:Pattern="Solid"/></Style><Style ss:ID="s3" ss:Name="输入"><Borders><Border ss:Position="Bottom" ss:LineStyle="Continuous" ss:Weight="1" ss:Color="#7F7F7F"/><Border ss:Position="Left" ss:LineStyle="Continuous" ss:Weight="1" ss:Color="#7F7F7F"/><Border ss:Position="Right" ss:LineStyle="Continuous" ss:Weight="1" ss:Color="#7F7F7F"/><Border ss:Position="Top" ss:LineStyle="Continuous" ss:Weight="1" ss:Color="#7F7F7F"/></Borders><Font ss:FontName="宋体" x:CharSet="0" ss:Size="11" ss:Color="#3F3F76"/><Interior ss:Color="#FFCC99" ss:Pattern="Solid"/></Style><Style ss:ID="s47" ss:Name="40% - 强调文字颜色 6"><Font ss:FontName="宋体" x:CharSet="0" ss:Size="11" ss:Color="#000000"/><Interior ss:Color="#C6E0B4" ss:Pattern="Solid"/></Style><Style ss:ID="s31" ss:Name="好"><Font ss:FontName="宋体" x:CharSet="0" ss:Size="11" ss:Color="#006100"/><Interior ss:Color="#C6EFCE" ss:Pattern="Solid"/></Style><Style ss:ID="s28" ss:Name="强调文字颜色 2"><Font ss:FontName="宋体" x:CharSet="0" ss:Size="11" ss:Color="#FFFFFF"/><Interior ss:Color="#ED7D31" ss:Pattern="Solid"/></Style><Style ss:ID="s22" ss:Name="标题 3"><Borders><Border ss:Position="Bottom" ss:LineStyle="Continuous" ss:Weight="2" ss:Color="#ACCCEA"/></Borders><Font ss:FontName="宋体" x:CharSet="134" ss:Size="11" ss:Color="#44546A" ss:Bold="1"/></Style><Style ss:ID="s9" ss:Name="60% - 强调文字颜色 3"><Font ss:FontName="宋体" x:CharSet="0" ss:Size="11" ss:Color="#FFFFFF"/><Interior ss:Color="#C9C9C9" ss:Pattern="Solid"/></Style><Style ss:ID="s18" ss:Name="解释性文本"><Font ss:FontName="宋体" x:CharSet="0" ss:Size="11" ss:Color="#7F7F7F" ss:Italic="1"/></Style><Style ss:ID="s10" ss:Name="超链接"><Font ss:FontName="宋体" x:CharSet="0" ss:Size="11" ss:Color="#0000FF" ss:Underline="Single"/></Style><Style ss:ID="s13" ss:Name="注释"><Borders><Border ss:Position="Bottom" ss:LineStyle="Continuous" ss:Weight="1" ss:Color="#B2B2B2"/><Border ss:Position="Left" ss:LineStyle="Continuous" ss:Weight="1" ss:Color="#B2B2B2"/><Border ss:Position="Right" ss:LineStyle="Continuous" ss:Weight="1" ss:Color="#B2B2B2"/><Border ss:Position="Top" ss:LineStyle="Continuous" ss:Weight="1" ss:Color="#B2B2B2"/></Borders><Interior ss:Color="#FFFFCC" ss:Pattern="Solid"/></Style><Style ss:ID="s11" ss:Name="百分比"><NumberFormat ss:Format="0%"/></Style><Style ss:ID="s12" ss:Name="已访问的超链接"><Font ss:FontName="宋体" x:CharSet="0" ss:Size="11" ss:Color="#800080" ss:Underline="Single"/></Style><Style ss:ID="s25" ss:Name="计算"><Borders><Border ss:Position="Bottom" ss:LineStyle="Continuous" ss:Weight="1" ss:Color="#7F7F7F"/><Border ss:Position="Left" ss:LineStyle="Continuous" ss:Weight="1" ss:Color="#7F7F7F"/><Border ss:Position="Right" ss:LineStyle="Continuous" ss:Weight="1" ss:Color="#7F7F7F"/><Border ss:Position="Top" ss:LineStyle="Continuous" ss:Weight="1" ss:Color="#7F7F7F"/></Borders><Font ss:FontName="宋体" x:CharSet="0" ss:Size="11" ss:Color="#FA7D00" ss:Bold="1"/><Interior ss:Color="#F2F2F2" ss:Pattern="Solid"/></Style><Style ss:ID="s14" ss:Name="60% - 强调文字颜色 2"><Font ss:FontName="宋体" x:CharSet="0" ss:Size="11" ss:Color="#FFFFFF"/><Interior ss:Color="#F4B084" ss:Pattern="Solid"/></Style><Style ss:ID="s40" ss:Name="强调文字颜色 4"><Font ss:FontName="宋体" x:CharSet="0" ss:Size="11" ss:Color="#FFFFFF"/><Interior ss:Color="#FFC000" ss:Pattern="Solid"/></Style><Style ss:ID="s35" ss:Name="20% - 强调文字颜色 1"><Font ss:FontName="宋体" x:CharSet="0" ss:Size="11" ss:Color="#000000"/><Interior ss:Color="#DDEBF7" ss:Pattern="Solid"/></Style><Style ss:ID="s29" ss:Name="链接单元格"><Borders><Border ss:Position="Bottom" ss:LineStyle="Double" ss:Weight="3" ss:Color="#FF8001"/></Borders><Font ss:FontName="宋体" x:CharSet="0" ss:Size="11" ss:Color="#FA7D00"/></Style><Style ss:ID="s15" ss:Name="标题 4"><Font ss:FontName="宋体" x:CharSet="134" ss:Size="11" ss:Color="#44546A" ss:Bold="1"/></Style><Style ss:ID="s20" ss:Name="标题 2"><Borders><Border ss:Position="Bottom" ss:LineStyle="Continuous" ss:Weight="2" ss:Color="#5B9BD5"/></Borders><Font ss:FontName="宋体" x:CharSet="134" ss:Size="13" ss:Color="#44546A" ss:Bold="1"/></Style><Style ss:ID="s16" ss:Name="警告文本"><Font ss:FontName="宋体" x:CharSet="0" ss:Size="11" ss:Color="#FF0000"/></Style><Style ss:ID="s19" ss:Name="标题 1"><Borders><Border ss:Position="Bottom" ss:LineStyle="Continuous" ss:Weight="2" ss:Color="#5B9BD5"/></Borders><Font ss:FontName="宋体" x:CharSet="134" ss:Size="15" ss:Color="#44546A" ss:Bold="1"/></Style><Style ss:ID="s23" ss:Name="60% - 强调文字颜色 4"><Font ss:FontName="宋体" x:CharSet="0" ss:Size="11" ss:Color="#FFFFFF"/><Interior ss:Color="#FFD966" ss:Pattern="Solid"/></Style><Style ss:ID="s42" ss:Name="40% - 强调文字颜色 4"><Font ss:FontName="宋体" x:CharSet="0" ss:Size="11" ss:Color="#000000"/><Interior ss:Color="#FFE699" ss:Pattern="Solid"/></Style><Style ss:ID="s27" ss:Name="20% - 强调文字颜色 6"><Font ss:FontName="宋体" x:CharSet="0" ss:Size="11" ss:Color="#000000"/><Interior ss:Color="#E2EFDA" ss:Pattern="Solid"/></Style><Style ss:ID="s39" ss:Name="强调文字颜色 3"><Font ss:FontName="宋体" x:CharSet="0" ss:Size="11" ss:Color="#FFFFFF"/><Interior ss:Color="#A5A5A5" ss:Pattern="Solid"/></Style><Style ss:ID="s30" ss:Name="汇总"><Borders><Border ss:Position="Bottom" ss:LineStyle="Double" ss:Weight="3" ss:Color="#5B9BD5"/><Border ss:Position="Top" ss:LineStyle="Continuous" ss:Weight="1" ss:Color="#5B9BD5"/></Borders><Font ss:FontName="宋体" x:CharSet="0" ss:Size="11" ss:Color="#000000" ss:Bold="1"/></Style><Style ss:ID="s33" ss:Name="20% - 强调文字颜色 5"><Font ss:FontName="宋体" x:CharSet="0" ss:Size="11" ss:Color="#000000"/><Interior ss:Color="#D9E1F2" ss:Pattern="Solid"/></Style><Style ss:ID="s37" ss:Name="20% - 强调文字颜色 2"><Font ss:FontName="宋体" x:CharSet="0" ss:Size="11" ss:Color="#000000"/><Interior ss:Color="#FCE4D6" ss:Pattern="Solid"/></Style><Style ss:ID="s34" ss:Name="强调文字颜色 1"><Font ss:FontName="宋体" x:CharSet="0" ss:Size="11" ss:Color="#FFFFFF"/><Interior ss:Color="#5B9BD5" ss:Pattern="Solid"/></Style><Style ss:ID="s41" ss:Name="20% - 强调文字颜色 4"><Font ss:FontName="宋体" x:CharSet="0" ss:Size="11" ss:Color="#000000"/><Interior ss:Color="#FFF2CC" ss:Pattern="Solid"/></Style><Style ss:ID="s43" ss:Name="强调文字颜色 5"><Font ss:FontName="宋体" x:CharSet="0" ss:Size="11" ss:Color="#FFFFFF"/><Interior ss:Color="#4472C4" ss:Pattern="Solid"/></Style><Style ss:ID="s44" ss:Name="40% - 强调文字颜色 5"><Font ss:FontName="宋体" x:CharSet="0" ss:Size="11" ss:Color="#000000"/><Interior ss:Color="#B4C6E7" ss:Pattern="Solid"/></Style><Style ss:ID="s45" ss:Name="60% - 强调文字颜色 5"><Font ss:FontName="宋体" x:CharSet="0" ss:Size="11" ss:Color="#FFFFFF"/><Interior ss:Color="#8EA9DB" ss:Pattern="Solid"/></Style><Style ss:ID="s46" ss:Name="强调文字颜色 6"><Font ss:FontName="宋体" x:CharSet="0" ss:Size="11" ss:Color="#FFFFFF"/><Interior ss:Color="#70AD47" ss:Pattern="Solid"/></Style><Style ss:ID="s49"/><Style ss:ID="s50"><NumberFormat ss:Format="0.00E+00"/></Style></Styles><Worksheet ss:Name="Table S2"><Table ss:ExpandedColumnCount="9" ss:ExpandedRowCount="92" x:FullColumns="1" x:FullRows="1" ss:DefaultColumnWidth="54" ss:DefaultRowHeight="14"><Row><Cell><Data ss:Type="String">Taxa</Data></Cell><Cell><Data ss:Type="String">mean(group1)</Data></Cell><Cell><Data ss:Type="String">variance(group1)</Data></Cell><Cell><Data ss:Type="String">standard error(group1)</Data></Cell><Cell><Data ss:Type="String">mean(group2)</Data></Cell><Cell><Data ss:Type="String">variance(group2)</Data></Cell><Cell><Data ss:Type="String">standard error(group2)</Data></Cell><Cell><Data ss:Type="String">p value</Data></Cell><Cell><Data ss:Type="String">q value</Data></Cell></Row><Row><Cell><Data ss:Type="String">k__Bacteria;p__Proteobacteria;c__Gammaproteobacteria;o__Pseudomonadales;f__Pseudomonadaceae;g__Pseudomonas;</Data></Cell><Cell><Data ss:Type="Number">0.00114418900307236</Data></Cell><Cell ss:StyleID="s50"><Data ss:Type="Number">3.67518968940932e-6</Data></Cell><Cell><Data ss:Type="Number">0.000857343535510628</Data></Cell><Cell><Data ss:Type="Number">0.0111028710668503</Data></Cell><Cell ss:StyleID="s50"><Data ss:Type="Number">6.28203325312619e-5</Data></Cell><Cell><Data ss:Type="Number">0.00354458269846429</Data></Cell><Cell><Data ss:Type="Number">0.0055304347826087</Data></Cell><Cell><Data ss:Type="Number">0.217040579710145</Data></Cell></Row><Row><Cell><Data ss:Type="String">k__Bacteria;p__Firmicutes;c__Clostridia;o__Clostridiales;f__Lachnospiraceae;g__Lachnospiraceae_NK4A136_group;</Data></Cell><Cell><Data ss:Type="Number">0.00152558533742981</Data></Cell><Cell ss:StyleID="s50"><Data ss:Type="Number">4.06107113798583e-6</Data></Cell><Cell><Data ss:Type="Number">0.000901229286917134</Data></Cell><Cell><Data ss:Type="Number">0.00558533742981248</Data></Cell><Cell ss:StyleID="s50"><Data ss:Type="Number">2.13823218549615e-5</Data></Cell><Cell><Data ss:Type="Number">0.00206796140461864</Data></Cell><Cell><Data ss:Type="Number">0.0485326086956522</Data></Cell><Cell><Data ss:Type="Number">0.30478154589372</Data></Cell></Row><Row><Cell><Data ss:Type="String">k__Bacteria;p__Proteobacteria;c__Gammaproteobacteria;o__Enterobacteriales;f__Enterobacteriaceae;g__Citrobacter;</Data></Cell><Cell><Data ss:Type="Number">0.000436486915986863</Data></Cell><Cell ss:StyleID="s50"><Data ss:Type="Number">2.79388045897804e-7</Data></Cell><Cell><Data ss:Type="Number">0.000236384452068153</Data></Cell><Cell><Data ss:Type="Number">0.00235618179891938</Data></Cell><Cell ss:StyleID="s50"><Data ss:Type="Number">2.14836522132439e-6</Data></Cell><Cell><Data ss:Type="Number">0.000655494503611494</Data></Cell><Cell><Data ss:Type="Number">0.0051195652173913</Data></Cell><Cell><Data ss:Type="Number">0.217040579710145</Data></Cell></Row><Row><Cell><Data ss:Type="String">k__Bacteria;p__Proteobacteria;c__Gammaproteobacteria;o__Xanthomonadales;f__unidentified_Xanthomonadales;g__Acidibacter;</Data></Cell><Cell><Data ss:Type="Number">0.000589045449729844</Data></Cell><Cell ss:StyleID="s50"><Data ss:Type="Number">6.89692939270779e-7</Data></Cell><Cell><Data ss:Type="Number">0.000371400845252344</Data></Cell><Cell><Data ss:Type="Number">0.00231380442843522</Data></Cell><Cell ss:StyleID="s50"><Data ss:Type="Number">2.90890410892021e-6</Data></Cell><Cell><Data ss:Type="Number">0.000762745581294341</Data></Cell><Cell><Data ss:Type="Number">0.0293326086956522</Data></Cell><Cell><Data ss:Type="Number">0.259653990470518</Data></Cell></Row><Row><Cell><Data ss:Type="String">k__Bacteria;p__Proteobacteria;c__Deltaproteobacteria;o__Myxococcales;f__Haliangiaceae;g__Haliangium;</Data></Cell><Cell><Data ss:Type="Number">0.000258501959953385</Data></Cell><Cell ss:StyleID="s50"><Data ss:Type="Number">1.21084615103065e-7</Data></Cell><Cell><Data ss:Type="Number">0.000155617875003526</Data></Cell><Cell><Data ss:Type="Number">0.00169933255641487</Data></Cell><Cell ss:StyleID="s50"><Data ss:Type="Number">1.89200884303796e-6</Data></Cell><Cell><Data ss:Type="Number">0.000615143697527328</Data></Cell><Cell><Data ss:Type="Number">0.0158869565217391</Data></Cell><Cell><Data ss:Type="Number">0.217040579710145</Data></Cell></Row><Row><Cell><Data ss:Type="String">k__Bacteria;p__Proteobacteria;c__Gammaproteobacteria;o__Xanthomonadales;f__unidentified_Xanthomonadales;g__Steroidobacter;</Data></Cell><Cell><Data ss:Type="Number">0.000601758660875093</Data></Cell><Cell ss:StyleID="s50"><Data ss:Type="Number">7.32838032008653e-7</Data></Cell><Cell><Data ss:Type="Number">0.00038284148991682</Data></Cell><Cell><Data ss:Type="Number">0.00229685348024155</Data></Cell><Cell ss:StyleID="s50"><Data ss:Type="Number">1.44039959449449e-6</Data></Cell><Cell><Data ss:Type="Number">0.000536730769472832</Data></Cell><Cell><Data ss:Type="Number">0.00813478260869565</Data></Cell><Cell><Data ss:Type="Number">0.217040579710145</Data></Cell></Row><Row><Cell><Data ss:Type="String">k__Bacteria;p__Nitrospirae;c__Nitrospira;o__Nitrospirales;f__Nitrospiraceae;g__unidentified_Nitrospiraceae;</Data></Cell><Cell><Data ss:Type="Number">0.00022036232651764</Data></Cell><Cell ss:StyleID="s50"><Data ss:Type="Number">9.4865328777448e-8</Data></Cell><Cell><Data ss:Type="Number">0.000137742752097849</Data></Cell><Cell><Data ss:Type="Number">0.00119504184765335</Data></Cell><Cell ss:StyleID="s50"><Data ss:Type="Number">1.01590755304122e-6</Data></Cell><Cell><Data ss:Type="Number">0.000450756597964182</Data></Cell><Cell><Data ss:Type="Number">0.0267608695652174</Data></Cell><Cell><Data ss:Type="Number">0.255362196020634</Data></Cell></Row><Row><Cell><Data ss:Type="String">k__Bacteria;p__Bacteroidetes;c__Cytophagia;o__Cytophagales;f__Cytophagaceae;g__Ohtaekwangia;</Data></Cell><Cell><Data ss:Type="Number">0.000250026485856553</Data></Cell><Cell ss:StyleID="s50"><Data ss:Type="Number">1.71143697728174e-7</Data></Cell><Cell><Data ss:Type="Number">0.000185010106604031</Data></Cell><Cell><Data ss:Type="Number">0.00103400783981354</Data></Cell><Cell ss:StyleID="s50"><Data ss:Type="Number">6.42327618939398e-7</Data></Cell><Cell><Data ss:Type="Number">0.0003584208752122</Data></Cell><Cell><Data ss:Type="Number">0.0345826086956522</Data></Cell><Cell><Data ss:Type="Number">0.263108225616921</Data></Cell></Row><Row><Cell><Data ss:Type="String">k__Bacteria;p__Proteobacteria;c__Gammaproteobacteria;o__Alteromonadales;f__Alteromonadaceae;g__Marinobacter;</Data></Cell><Cell><Data ss:Type="Number">0.000161034007839814</Data></Cell><Cell ss:StyleID="s50"><Data ss:Type="Number">2.75212714342525e-8</Data></Cell><Cell ss:StyleID="s50"><Data ss:Type="Number">7.41906617226893e-5</Data></Cell><Cell><Data ss:Type="Number">0.000826358724441148</Data></Cell><Cell ss:StyleID="s50"><Data ss:Type="Number">6.57277999669587e-7</Data></Cell><Cell><Data ss:Type="Number">0.000362568062484711</Data></Cell><Cell><Data ss:Type="Number">0.0487217391304348</Data></Cell><Cell><Data ss:Type="Number">0.30478154589372</Data></Cell></Row><Row><Cell><Data ss:Type="String">k__Bacteria;p__Proteobacteria;c__Alphaproteobacteria;o__Rhodospirillales;f__Rhodospirillaceae;g__unidentified_Rhodospirillaceae;</Data></Cell><Cell><Data ss:Type="Number">0.000339018963873292</Data></Cell><Cell ss:StyleID="s50"><Data ss:Type="Number">2.37275562039192e-7</Data></Cell><Cell><Data ss:Type="Number">0.000217841943637671</Data></Cell><Cell><Data ss:Type="Number">0.00109757389553978</Data></Cell><Cell ss:StyleID="s50"><Data ss:Type="Number">4.90579009726065e-7</Data></Cell><Cell><Data ss:Type="Number">0.000313234420115691</Data></Cell><Cell><Data ss:Type="Number">0.0315326086956522</Data></Cell><Cell><Data ss:Type="Number">0.259653990470518</Data></Cell></Row><Row><Cell><Data ss:Type="String">k__Bacteria;p__Acidobacteria;c__Subgroup_6;o__unidentified_Subgroup_6;f__unidentified_Subgroup_6;g__unidentified_Subgroup_6;</Data></Cell><Cell ss:StyleID="s50"><Data ss:Type="Number">3.81396334357453e-5</Data></Cell><Cell ss:StyleID="s50"><Data ss:Type="Number">3.23251475247338e-9</Data></Cell><Cell ss:StyleID="s50"><Data ss:Type="Number">2.54264222904969e-5</Data></Cell><Cell><Data ss:Type="Number">0.000711939824133912</Data></Cell><Cell ss:StyleID="s50"><Data ss:Type="Number">6.30475064846996e-7</Data></Cell><Cell><Data ss:Type="Number">0.00035509859612423</Data></Cell><Cell><Data ss:Type="Number">0.0386391304347826</Data></Cell><Cell><Data ss:Type="Number">0.279365997770346</Data></Cell></Row><Row><Cell><Data ss:Type="String">k__Bacteria;p__Proteobacteria;c__Betaproteobacteria;o__Burkholderiales;f__Comamonadaceae;g__Ramlibacter;</Data></Cell><Cell><Data ss:Type="Number">0.000152558533742981</Data></Cell><Cell ss:StyleID="s50"><Data ss:Type="Number">3.39863009391993e-8</Data></Cell><Cell ss:StyleID="s50"><Data ss:Type="Number">8.24454982872919e-5</Data></Cell><Cell><Data ss:Type="Number">0.000995868206377794</Data></Cell><Cell ss:StyleID="s50"><Data ss:Type="Number">4.46266619994242e-7</Data></Cell><Cell><Data ss:Type="Number">0.000298752948100681</Data></Cell><Cell><Data ss:Type="Number">0.00564130434782609</Data></Cell><Cell><Data ss:Type="Number">0.217040579710145</Data></Cell></Row><Row><Cell><Data ss:Type="String">k__Bacteria;p__Bacteroidetes;c__Sphingobacteriia;o__Sphingobacteriales;f__Chitinophagaceae;g__Terrimonas;</Data></Cell><Cell ss:StyleID="s50"><Data ss:Type="Number">8.05170039199068e-5</Data></Cell><Cell ss:StyleID="s50"><Data ss:Type="Number">1.58034054565365e-8</Data></Cell><Cell ss:StyleID="s50"><Data ss:Type="Number">5.6219934999138e-5</Data></Cell><Cell><Data ss:Type="Number">0.000775505879860155</Data></Cell><Cell ss:StyleID="s50"><Data ss:Type="Number">4.05545913320723e-7</Data></Cell><Cell><Data ss:Type="Number">0.000284796739209115</Data></Cell><Cell><Data ss:Type="Number">0.0120978260869565</Data></Cell><Cell><Data ss:Type="Number">0.217040579710145</Data></Cell></Row><Row><Cell><Data ss:Type="String">k__Bacteria;p__Verrucomicrobia;c__Opitutae;o__Opitutales;f__Opitutaceae;g__Opitutus;</Data></Cell><Cell><Data ss:Type="Number">0.000224600063566056</Data></Cell><Cell ss:StyleID="s50"><Data ss:Type="Number">1.22251912097014e-7</Data></Cell><Cell><Data ss:Type="Number">0.000156366180548745</Data></Cell><Cell><Data ss:Type="Number">0.000995868206377794</Data></Cell><Cell ss:StyleID="s50"><Data ss:Type="Number">4.56143748404577e-7</Data></Cell><Cell><Data ss:Type="Number">0.000302040973513388</Data></Cell><Cell><Data ss:Type="Number">0.0159586956521739</Data></Cell><Cell><Data ss:Type="Number">0.217040579710145</Data></Cell></Row><Row><Cell><Data ss:Type="String">k__Bacteria;p__Proteobacteria;c__Alphaproteobacteria;o__Rhizobiales;f__Rhizobiaceae;g__Rhizobium;</Data></Cell><Cell><Data ss:Type="Number">0.000258501959953385</Data></Cell><Cell ss:StyleID="s50"><Data ss:Type="Number">7.77599382122763e-8</Data></Cell><Cell><Data ss:Type="Number">0.000124707608598895</Data></Cell><Cell><Data ss:Type="Number">0.000919588939506304</Data></Cell><Cell ss:StyleID="s50"><Data ss:Type="Number">3.42691459800407e-7</Data></Cell><Cell><Data ss:Type="Number">0.000261798189375101</Data></Cell><Cell><Data ss:Type="Number">0.015595652173913</Data></Cell><Cell><Data ss:Type="Number">0.217040579710145</Data></Cell></Row><Row><Cell><Data ss:Type="String">k__Bacteria;p__Proteobacteria;c__Gammaproteobacteria;o__Xanthomonadales;f__Xanthomonadaceae;g__Pseudoxanthomonas;</Data></Cell><Cell ss:StyleID="s50"><Data ss:Type="Number">8.05170039199068e-5</Data></Cell><Cell ss:StyleID="s50"><Data ss:Type="Number">1.10893214425129e-8</Data></Cell><Cell ss:StyleID="s50"><Data ss:Type="Number">4.70942065280069e-5</Data></Cell><Cell><Data ss:Type="Number">0.000754317194618074</Data></Cell><Cell ss:StyleID="s50"><Data ss:Type="Number">3.22263762406305e-7</Data></Cell><Cell><Data ss:Type="Number">0.000253875466481621</Data></Cell><Cell><Data ss:Type="Number">0.0073695652173913</Data></Cell><Cell><Data ss:Type="Number">0.217040579710145</Data></Cell></Row><Row><Cell><Data ss:Type="String">k__Bacteria;p__Actinobacteria;c__unidentified_Actinobacteria;o__Streptomycetales;f__Streptomycetaceae;g__Streptomyces;</Data></Cell><Cell><Data ss:Type="Number">0.000182222693081894</Data></Cell><Cell ss:StyleID="s50"><Data ss:Type="Number">3.13374346837003e-8</Data></Cell><Cell ss:StyleID="s50"><Data ss:Type="Number">7.91674613508609e-5</Data></Cell><Cell><Data ss:Type="Number">0.00075855493166649</Data></Cell><Cell ss:StyleID="s50"><Data ss:Type="Number">2.95281243430798e-7</Data></Cell><Cell><Data ss:Type="Number">0.000243014914534395</Data></Cell><Cell><Data ss:Type="Number">0.0164717391304348</Data></Cell><Cell><Data ss:Type="Number">0.217040579710145</Data></Cell></Row><Row><Cell><Data ss:Type="String">k__Bacteria;p__Proteobacteria;c__Betaproteobacteria;o__Rhodocyclales;f__Rhodocyclaceae;g__Azonexus;</Data></Cell><Cell><Data ss:Type="Number">0.000101705689161988</Data></Cell><Cell ss:StyleID="s50"><Data ss:Type="Number">1.62523658388245e-8</Data></Cell><Cell ss:StyleID="s50"><Data ss:Type="Number">5.70129210597466e-5</Data></Cell><Cell><Data ss:Type="Number">0.000792456828053819</Data></Cell><Cell ss:StyleID="s50"><Data ss:Type="Number">5.03643756850644e-7</Data></Cell><Cell><Data ss:Type="Number">0.00031737793144787</Data></Cell><Cell><Data ss:Type="Number">0.0205695652173913</Data></Cell><Cell><Data ss:Type="Number">0.217040579710145</Data></Cell></Row><Row><Cell><Data ss:Type="String">k__Bacteria;p__Proteobacteria;c__Alphaproteobacteria;o__Caulobacterales;f__Hyphomonadaceae;g__Woodsholea;</Data></Cell><Cell><Data ss:Type="Number">0.000177984956033478</Data></Cell><Cell ss:StyleID="s50"><Data ss:Type="Number">7.15193888984736e-8</Data></Cell><Cell><Data ss:Type="Number">0.000119598820143406</Data></Cell><Cell><Data ss:Type="Number">0.000826358724441148</Data></Cell><Cell ss:StyleID="s50"><Data ss:Type="Number">2.57703259433295e-7</Data></Cell><Cell><Data ss:Type="Number">0.000227025663497894</Data></Cell><Cell><Data ss:Type="Number">0.00891304347826087</Data></Cell><Cell><Data ss:Type="Number">0.217040579710145</Data></Cell></Row><Row><Cell><Data ss:Type="String">k__Bacteria;p__Proteobacteria;c__Betaproteobacteria;o__Nitrosomonadales;f__Nitrosomonadaceae;g__unidentified_Nitrosomonadaceae;</Data></Cell><Cell ss:StyleID="s50"><Data ss:Type="Number">7.62792668714906e-5</Data></Cell><Cell ss:StyleID="s50"><Data ss:Type="Number">9.11389576044578e-9</Data></Cell><Cell ss:StyleID="s50"><Data ss:Type="Number">4.26940177552916e-5</Data></Cell><Cell><Data ss:Type="Number">0.00062718508316559</Data></Cell><Cell ss:StyleID="s50"><Data ss:Type="Number">2.94877179086739e-7</Data></Cell><Cell><Data ss:Type="Number">0.0002428485861959</Data></Cell><Cell><Data ss:Type="Number">0.0175934782608696</Data></Cell><Cell><Data ss:Type="Number">0.217040579710145</Data></Cell></Row><Row><Cell><Data ss:Type="String">k__Bacteria;p__Bacteroidetes;c__Cytophagia;o__Cytophagales;f__Cytophagaceae;g__unidentified_Cytophagaceae;</Data></Cell><Cell ss:StyleID="s50"><Data ss:Type="Number">2.11886852420807e-5</Data></Cell><Cell ss:StyleID="s50"><Data ss:Type="Number">8.97920764575939e-10</Data></Cell><Cell ss:StyleID="s50"><Data ss:Type="Number">1.34009011978743e-5</Data></Cell><Cell><Data ss:Type="Number">0.000635660557262422</Data></Cell><Cell ss:StyleID="s50"><Data ss:Type="Number">4.10349789411204e-7</Data></Cell><Cell><Data ss:Type="Number">0.000286478546984309</Data></Cell><Cell><Data ss:Type="Number">0.0204978260869565</Data></Cell><Cell><Data ss:Type="Number">0.217040579710145</Data></Cell></Row><Row><Cell><Data ss:Type="String">k__Bacteria;p__Proteobacteria;c__Alphaproteobacteria;o__Rhizobiales;f__Hyphomicrobiaceae;g__Rhodoplanes;</Data></Cell><Cell ss:StyleID="s50"><Data ss:Type="Number">2.9664159338913e-5</Data></Cell><Cell ss:StyleID="s50"><Data ss:Type="Number">5.83648496974361e-10</Data></Cell><Cell ss:StyleID="s50"><Data ss:Type="Number">1.08041519516745e-5</Data></Cell><Cell><Data ss:Type="Number">0.000466151075325776</Data></Cell><Cell ss:StyleID="s50"><Data ss:Type="Number">2.49397492360967e-7</Data></Cell><Cell><Data ss:Type="Number">0.00022333718560104</Data></Cell><Cell><Data ss:Type="Number">0.0336673913043478</Data></Cell><Cell><Data ss:Type="Number">0.259653990470518</Data></Cell></Row><Row><Cell><Data ss:Type="String">k__Bacteria;p__Proteobacteria;c__Betaproteobacteria;o__Burkholderiales;f__Comamonadaceae;g__Aquincola;</Data></Cell><Cell ss:StyleID="s50"><Data ss:Type="Number">5.50905816294099e-5</Data></Cell><Cell ss:StyleID="s50"><Data ss:Type="Number">1.03260887926233e-9</Data></Cell><Cell ss:StyleID="s50"><Data ss:Type="Number">1.43708655220368e-5</Data></Cell><Cell><Data ss:Type="Number">0.000512766182858354</Data></Cell><Cell ss:StyleID="s50"><Data ss:Type="Number">1.88877632828549e-7</Data></Cell><Cell><Data ss:Type="Number">0.000194359271879964</Data></Cell><Cell><Data ss:Type="Number">0.013</Data></Cell><Cell><Data ss:Type="Number">0.217040579710145</Data></Cell></Row><Row><Cell><Data ss:Type="String">k__Bacteria;p__Proteobacteria;c__Alphaproteobacteria;o__Rhizobiales;f__Phyllobacteriaceae;g__Phyllobacterium;</Data></Cell><Cell><Data ss:Type="Number">0.000190698167178727</Data></Cell><Cell ss:StyleID="s50"><Data ss:Type="Number">2.9406905039862e-8</Data></Cell><Cell ss:StyleID="s50"><Data ss:Type="Number">7.66901623937021e-5</Data></Cell><Cell><Data ss:Type="Number">0.000542430342197267</Data></Cell><Cell ss:StyleID="s50"><Data ss:Type="Number">1.29435278213622e-7</Data></Cell><Cell><Data ss:Type="Number">0.000160894548206968</Data></Cell><Cell><Data ss:Type="Number">0.0327173913043478</Data></Cell><Cell><Data ss:Type="Number">0.259653990470518</Data></Cell></Row><Row><Cell><Data ss:Type="String">k__Bacteria;p__Proteobacteria;c__Alphaproteobacteria;o__Rhodospirillales;f__unidentified_Rhodospirillales;g__Reyranella;</Data></Cell><Cell ss:StyleID="s50"><Data ss:Type="Number">7.20415298230745e-5</Data></Cell><Cell ss:StyleID="s50"><Data ss:Type="Number">8.8894155693018e-9</Data></Cell><Cell ss:StyleID="s50"><Data ss:Type="Number">4.21649512493535e-5</Data></Cell><Cell><Data ss:Type="Number">0.000385634071405869</Data></Cell><Cell ss:StyleID="s50"><Data ss:Type="Number">1.3769614924772e-7</Data></Cell><Cell><Data ss:Type="Number">0.000165949479811008</Data></Cell><Cell><Data ss:Type="Number">0.0439521739130435</Data></Cell><Cell><Data ss:Type="Number">0.292428823529412</Data></Cell></Row><Row><Cell><Data ss:Type="String">k__Bacteria;p__Proteobacteria;c__Gammaproteobacteria;o__Xanthomonadales;f__Xanthomonadaceae;g__Arenimonas;</Data></Cell><Cell ss:StyleID="s50"><Data ss:Type="Number">7.20415298230745e-5</Data></Cell><Cell ss:StyleID="s50"><Data ss:Type="Number">7.09357404014992e-9</Data></Cell><Cell ss:StyleID="s50"><Data ss:Type="Number">3.76658307757838e-5</Data></Cell><Cell><Data ss:Type="Number">0.000436486915986863</Data></Cell><Cell ss:StyleID="s50"><Data ss:Type="Number">1.40434807579677e-7</Data></Cell><Cell><Data ss:Type="Number">0.000167591651092575</Data></Cell><Cell><Data ss:Type="Number">0.0242934782608696</Data></Cell><Cell><Data ss:Type="Number">0.238114392803598</Data></Cell></Row><Row><Cell><Data ss:Type="String">k__Bacteria;p__Bacteroidetes;c__Sphingobacteriia;o__Sphingobacteriales;f__Chitinophagaceae;g__Niastella;</Data></Cell><Cell ss:StyleID="s50"><Data ss:Type="Number">9.74679521135714e-5</Data></Cell><Cell ss:StyleID="s50"><Data ss:Type="Number">3.80718404180198e-8</Data></Cell><Cell ss:StyleID="s50"><Data ss:Type="Number">8.72603465705011e-5</Data></Cell><Cell><Data ss:Type="Number">0.000500052971713105</Data></Cell><Cell ss:StyleID="s50"><Data ss:Type="Number">1.26741515919894e-7</Data></Cell><Cell><Data ss:Type="Number">0.00015921150455912</Data></Cell><Cell><Data ss:Type="Number">0.0177717391304348</Data></Cell><Cell><Data ss:Type="Number">0.217040579710145</Data></Cell></Row><Row><Cell><Data ss:Type="String">k__Bacteria;p__Verrucomicrobia;c__OPB35_soil_group;o__unidentified_OPB35_soil_group;f__unidentified_OPB35_soil_group;g__unidentified_OPB35_soil_group;</Data></Cell><Cell ss:StyleID="s50"><Data ss:Type="Number">1.27132111452484e-5</Data></Cell><Cell ss:StyleID="s50"><Data ss:Type="Number">3.59168305830376e-10</Data></Cell><Cell ss:StyleID="s50"><Data ss:Type="Number">8.47547409683229e-6</Data></Cell><Cell><Data ss:Type="Number">0.000317830278631211</Data></Cell><Cell ss:StyleID="s50"><Data ss:Type="Number">1.4142252042071e-7</Data></Cell><Cell><Data ss:Type="Number">0.00016817997527691</Data></Cell><Cell><Data ss:Type="Number">0.0458695652173913</Data></Cell><Cell><Data ss:Type="Number">0.30028564206269</Data></Cell></Row><Row><Cell><Data ss:Type="String">k__Bacteria;p__Proteobacteria;c__Betaproteobacteria;o__Burkholderiales;f__Comamonadaceae;g__Hydrogenophaga;</Data></Cell><Cell ss:StyleID="s50"><Data ss:Type="Number">6.78037927746583e-5</Data></Cell><Cell ss:StyleID="s50"><Data ss:Type="Number">8.844519531073e-9</Data></Cell><Cell ss:StyleID="s50"><Data ss:Type="Number">4.20583393183159e-5</Data></Cell><Cell><Data ss:Type="Number">0.000381396334357453</Data></Cell><Cell ss:StyleID="s50"><Data ss:Type="Number">1.14260417292288e-7</Data></Cell><Cell><Data ss:Type="Number">0.000151169055889285</Data></Cell><Cell><Data ss:Type="Number">0.0309521739130435</Data></Cell><Cell><Data ss:Type="Number">0.259653990470518</Data></Cell></Row><Row><Cell><Data ss:Type="String">k__Bacteria;p__Proteobacteria;c__Betaproteobacteria;o__Burkholderiales;f__Oxalobacteraceae;g__Pseudoduganella;</Data></Cell><Cell ss:StyleID="s50"><Data ss:Type="Number">8.89924780167391e-5</Data></Cell><Cell ss:StyleID="s50"><Data ss:Type="Number">2.3660212146576e-8</Data></Cell><Cell ss:StyleID="s50"><Data ss:Type="Number">6.87898424864834e-5</Data></Cell><Cell><Data ss:Type="Number">0.000432249178938447</Data></Cell><Cell ss:StyleID="s50"><Data ss:Type="Number">9.26205268660081e-8</Data></Cell><Cell><Data ss:Type="Number">0.000136103289354819</Data></Cell><Cell><Data ss:Type="Number">0.0165891304347826</Data></Cell><Cell><Data ss:Type="Number">0.217040579710145</Data></Cell></Row><Row><Cell><Data ss:Type="String">k__Bacteria;p__Actinobacteria;c__unidentified_Actinobacteria;o__Micrococcales;f__Micrococcaceae;g__Pseudarthrobacter;</Data></Cell><Cell><Data ss:Type="Number">0.000139845322597733</Data></Cell><Cell ss:StyleID="s50"><Data ss:Type="Number">1.09097372895977e-8</Data></Cell><Cell ss:StyleID="s50"><Data ss:Type="Number">4.67113204471842e-5</Data></Cell><Cell><Data ss:Type="Number">0.000457675601228944</Data></Cell><Cell ss:StyleID="s50"><Data ss:Type="Number">8.85798834254164e-8</Data></Cell><Cell><Data ss:Type="Number">0.000133101377472524</Data></Cell><Cell><Data ss:Type="Number">0.0165434782608696</Data></Cell><Cell><Data ss:Type="Number">0.217040579710145</Data></Cell></Row><Row><Cell><Data ss:Type="String">k__Bacteria;p__Proteobacteria;c__Alphaproteobacteria;o__Rhodospirillales;f__Rhodospirillaceae;g__Dongia;</Data></Cell><Cell ss:StyleID="s50"><Data ss:Type="Number">4.23773704841615e-5</Data></Cell><Cell ss:StyleID="s50"><Data ss:Type="Number">2.02032172029586e-9</Data></Cell><Cell ss:StyleID="s50"><Data ss:Type="Number">2.01013517968114e-5</Data></Cell><Cell><Data ss:Type="Number">0.000288166119292298</Data></Cell><Cell ss:StyleID="s50"><Data ss:Type="Number">8.38657994113927e-8</Data></Cell><Cell><Data ss:Type="Number">0.000129511234579393</Data></Cell><Cell><Data ss:Type="Number">0.0394804347826087</Data></Cell><Cell><Data ss:Type="Number">0.281360566868465</Data></Cell></Row><Row><Cell><Data ss:Type="String">k__Bacteria;p__Proteobacteria;c__Alphaproteobacteria;o__Rhizobiales;f__Hyphomicrobiaceae;g__Hyphomicrobium;</Data></Cell><Cell ss:StyleID="s50"><Data ss:Type="Number">5.50905816294099e-5</Data></Cell><Cell ss:StyleID="s50"><Data ss:Type="Number">6.42013346671797e-9</Data></Cell><Cell ss:StyleID="s50"><Data ss:Type="Number">3.58333182016904e-5</Data></Cell><Cell><Data ss:Type="Number">0.000317830278631211</Data></Cell><Cell ss:StyleID="s50"><Data ss:Type="Number">7.69967055623868e-8</Data></Cell><Cell><Data ss:Type="Number">0.00012409408169803</Data></Cell><Cell><Data ss:Type="Number">0.0293</Data></Cell><Cell><Data ss:Type="Number">0.259653990470518</Data></Cell></Row><Row><Cell><Data ss:Type="String">k__Bacteria;p__Acidobacteria;c__Blastocatellia;o__unidentified_Blastocatellia;f__Blastocatellaceae_(Subgroup_4);g__Stenotrophobacter;</Data></Cell><Cell ss:StyleID="s50"><Data ss:Type="Number">4.23773704841615e-6</Data></Cell><Cell ss:StyleID="s50"><Data ss:Type="Number">8.9792076457594e-11</Data></Cell><Cell ss:StyleID="s50"><Data ss:Type="Number">4.23773704841615e-6</Data></Cell><Cell><Data ss:Type="Number">0.000250026485856553</Data></Cell><Cell ss:StyleID="s50"><Data ss:Type="Number">7.88823391679963e-8</Data></Cell><Cell><Data ss:Type="Number">0.000125604410088178</Data></Cell><Cell><Data ss:Type="Number">0.0335304347826087</Data></Cell><Cell><Data ss:Type="Number">0.259653990470518</Data></Cell></Row><Row><Cell><Data ss:Type="String">k__Bacteria;p__Proteobacteria;c__Gammaproteobacteria;o__Oceanospirillales;f__Oceanospirillaceae;g__Pseudohongiella;</Data></Cell><Cell><Data ss:Type="Number">0.000114418900307236</Data></Cell><Cell ss:StyleID="s50"><Data ss:Type="Number">9.11389576044578e-9</Data></Cell><Cell ss:StyleID="s50"><Data ss:Type="Number">4.26940177552916e-5</Data></Cell><Cell><Data ss:Type="Number">0.000419535967793198</Data></Cell><Cell ss:StyleID="s50"><Data ss:Type="Number">8.20250618440121e-8</Data></Cell><Cell><Data ss:Type="Number">0.000128082053265875</Data></Cell><Cell><Data ss:Type="Number">0.0164217391304348</Data></Cell><Cell><Data ss:Type="Number">0.217040579710145</Data></Cell></Row><Row><Cell><Data ss:Type="String">k__Bacteria;p__Proteobacteria;c__Deltaproteobacteria;o__Myxococcales;f__Polyangiaceae;g__Sorangium;</Data></Cell><Cell ss:StyleID="s50"><Data ss:Type="Number">2.9664159338913e-5</Data></Cell><Cell ss:StyleID="s50"><Data ss:Type="Number">5.83648496974361e-10</Data></Cell><Cell ss:StyleID="s50"><Data ss:Type="Number">1.08041519516745e-5</Data></Cell><Cell><Data ss:Type="Number">0.000313592541582795</Data></Cell><Cell ss:StyleID="s50"><Data ss:Type="Number">8.60657052846038e-8</Data></Cell><Cell><Data ss:Type="Number">0.00013119886073027</Data></Cell><Cell><Data ss:Type="Number">0.019595652173913</Data></Cell><Cell><Data ss:Type="Number">0.217040579710145</Data></Cell></Row><Row><Cell><Data ss:Type="String">k__Bacteria;p__Actinobacteria;c__unidentified_Actinobacteria;o__Micrococcales;f__Microbacteriaceae;g__Agromyces;</Data></Cell><Cell ss:StyleID="s50"><Data ss:Type="Number">8.47547409683229e-5</Data></Cell><Cell ss:StyleID="s50"><Data ss:Type="Number">6.50992554317556e-9</Data></Cell><Cell ss:StyleID="s50"><Data ss:Type="Number">3.60830307573396e-5</Data></Cell><Cell><Data ss:Type="Number">0.000411060493696366</Data></Cell><Cell ss:StyleID="s50"><Data ss:Type="Number">7.17438690896176e-8</Data></Cell><Cell><Data ss:Type="Number">0.000119786367412671</Data></Cell><Cell><Data ss:Type="Number">0.00738913043478261</Data></Cell><Cell><Data ss:Type="Number">0.217040579710145</Data></Cell></Row><Row><Cell><Data ss:Type="String">k__Bacteria;p__Verrucomicrobia;c__Verrucomicrobiae;o__Verrucomicrobiales;f__Verrucomicrobiaceae;g__Haloferula;</Data></Cell><Cell ss:StyleID="s50"><Data ss:Type="Number">2.54264222904969e-5</Data></Cell><Cell ss:StyleID="s50"><Data ss:Type="Number">1.21219303217752e-9</Data></Cell><Cell ss:StyleID="s50"><Data ss:Type="Number">1.55704401490614e-5</Data></Cell><Cell><Data ss:Type="Number">0.000245788748808136</Data></Cell><Cell ss:StyleID="s50"><Data ss:Type="Number">6.97235473693217e-8</Data></Cell><Cell><Data ss:Type="Number">0.000118087719403265</Data></Cell><Cell><Data ss:Type="Number">0.042045652173913</Data></Cell><Cell><Data ss:Type="Number">0.288679294803818</Data></Cell></Row><Row><Cell><Data ss:Type="String">k__Bacteria;p__Bacteroidetes;c__Flavobacteriia;o__Flavobacteriales;f__Flavobacteriaceae;g__Flavobacterium;</Data></Cell><Cell ss:StyleID="s50"><Data ss:Type="Number">1.69509481936646e-5</Data></Cell><Cell ss:StyleID="s50"><Data ss:Type="Number">5.38752458745564e-10</Data></Cell><Cell ss:StyleID="s50"><Data ss:Type="Number">1.03802934327076e-5</Data></Cell><Cell><Data ss:Type="Number">0.000245788748808136</Data></Cell><Cell ss:StyleID="s50"><Data ss:Type="Number">6.61318643110179e-8</Data></Cell><Cell><Data ss:Type="Number">0.000115005968811204</Data></Cell><Cell><Data ss:Type="Number">0.0316630434782609</Data></Cell><Cell><Data ss:Type="Number">0.259653990470518</Data></Cell></Row><Row><Cell><Data ss:Type="String">k__Bacteria;p__Bacteroidetes;c__Sphingobacteriia;o__Sphingobacteriales;f__Chitinophagaceae;g__Parafilimonas;</Data></Cell><Cell ss:StyleID="s50"><Data ss:Type="Number">2.11886852420807e-5</Data></Cell><Cell ss:StyleID="s50"><Data ss:Type="Number">2.24480191143985e-9</Data></Cell><Cell ss:StyleID="s50"><Data ss:Type="Number">2.11886852420807e-5</Data></Cell><Cell><Data ss:Type="Number">0.000228837800614472</Data></Cell><Cell ss:StyleID="s50"><Data ss:Type="Number">4.88019935547023e-8</Data></Cell><Cell ss:StyleID="s50"><Data ss:Type="Number">9.8794730177983e-5</Data></Cell><Cell><Data ss:Type="Number">0.0285239130434783</Data></Cell><Cell><Data ss:Type="Number">0.259653990470518</Data></Cell></Row><Row><Cell><Data ss:Type="String">k__Bacteria;p__Firmicutes;c__Clostridia;o__Clostridiales;f__Ruminococcaceae;g__Ruminiclostridium;</Data></Cell><Cell><Data ss:Type="Number">0.00011018116325882</Data></Cell><Cell ss:StyleID="s50"><Data ss:Type="Number">2.3660212146576e-8</Data></Cell><Cell ss:StyleID="s50"><Data ss:Type="Number">6.87898424864834e-5</Data></Cell><Cell><Data ss:Type="Number">0.000343256700921708</Data></Cell><Cell ss:StyleID="s50"><Data ss:Type="Number">3.57821424683512e-8</Data></Cell><Cell ss:StyleID="s50"><Data ss:Type="Number">8.45956765660648e-5</Data></Cell><Cell><Data ss:Type="Number">0.0227608695652174</Data></Cell><Cell><Data ss:Type="Number">0.229833385093168</Data></Cell></Row><Row><Cell><Data ss:Type="String">k__Bacteria;p__Bacteroidetes;c__Bacteroidia;o__Bacteroidales;f__Rikenellaceae;g__Rikenellaceae_RC9_gut_group;</Data></Cell><Cell><Data ss:Type="Number">0.000127132111452484</Data></Cell><Cell ss:StyleID="s50"><Data ss:Type="Number">1.12240095571992e-9</Data></Cell><Cell ss:StyleID="s50"><Data ss:Type="Number">1.49826630191026e-5</Data></Cell><Cell><Data ss:Type="Number">0.000360207649115372</Data></Cell><Cell ss:StyleID="s50"><Data ss:Type="Number">4.06309145970613e-8</Data></Cell><Cell ss:StyleID="s50"><Data ss:Type="Number">9.014534330409e-5</Data></Cell><Cell><Data ss:Type="Number">0.00840652173913043</Data></Cell><Cell><Data ss:Type="Number">0.217040579710145</Data></Cell></Row><Row><Cell><Data ss:Type="String">k__Bacteria;p__Firmicutes;c__Bacilli;o__Bacillales;f__Paenibacillaceae;g__Paenibacillus;</Data></Cell><Cell><Data ss:Type="Number">0.000114418900307236</Data></Cell><Cell ss:StyleID="s50"><Data ss:Type="Number">1.85420637884931e-8</Data></Cell><Cell ss:StyleID="s50"><Data ss:Type="Number">6.08967384816185e-5</Data></Cell><Cell><Data ss:Type="Number">0.000317830278631211</Data></Cell><Cell ss:StyleID="s50"><Data ss:Type="Number">4.60184391845169e-8</Data></Cell><Cell ss:StyleID="s50"><Data ss:Type="Number">9.59358527189047e-5</Data></Cell><Cell><Data ss:Type="Number">0.0496108695652174</Data></Cell><Cell><Data ss:Type="Number">0.306933182035356</Data></Cell></Row><Row><Cell><Data ss:Type="String">k__Bacteria;p__Proteobacteria;c__Alphaproteobacteria;o__Rhizobiales;f__Hyphomicrobiaceae;g__Pedomicrobium;</Data></Cell><Cell ss:StyleID="s50"><Data ss:Type="Number">4.23773704841615e-5</Data></Cell><Cell ss:StyleID="s50"><Data ss:Type="Number">2.46928210258383e-9</Data></Cell><Cell ss:StyleID="s50"><Data ss:Type="Number">2.22228805629866e-5</Data></Cell><Cell><Data ss:Type="Number">0.000300879330437546</Data></Cell><Cell ss:StyleID="s50"><Data ss:Type="Number">3.26394197923354e-8</Data></Cell><Cell ss:StyleID="s50"><Data ss:Type="Number">8.07953213897134e-5</Data></Cell><Cell><Data ss:Type="Number">0.00309782608695652</Data></Cell><Cell><Data ss:Type="Number">0.217040579710145</Data></Cell></Row><Row><Cell><Data ss:Type="String">k__Bacteria;p__Proteobacteria;c__Gammaproteobacteria;o__Xanthomonadales;f__Xanthomonadaceae;g__Stenotrophomonas;</Data></Cell><Cell ss:StyleID="s50"><Data ss:Type="Number">4.66151075325776e-5</Data></Cell><Cell ss:StyleID="s50"><Data ss:Type="Number">2.11011379675346e-9</Data></Cell><Cell ss:StyleID="s50"><Data ss:Type="Number">2.05431925306339e-5</Data></Cell><Cell><Data ss:Type="Number">0.00024155101175972</Data></Cell><Cell ss:StyleID="s50"><Data ss:Type="Number">5.0867211313227e-8</Data></Cell><Cell><Data ss:Type="Number">0.000100863483296213</Data></Cell><Cell><Data ss:Type="Number">0.0384521739130435</Data></Cell><Cell><Data ss:Type="Number">0.279365997770346</Data></Cell></Row><Row><Cell><Data ss:Type="String">k__Bacteria;p__Proteobacteria;c__Alphaproteobacteria;o__Caulobacterales;f__Hyphomonadaceae;g__Hirschia;</Data></Cell><Cell ss:StyleID="s50"><Data ss:Type="Number">5.9328318677826e-5</Data></Cell><Cell ss:StyleID="s50"><Data ss:Type="Number">6.59971761963315e-9</Data></Cell><Cell ss:StyleID="s50"><Data ss:Type="Number">3.63310270144766e-5</Data></Cell><Cell><Data ss:Type="Number">0.000245788748808136</Data></Cell><Cell ss:StyleID="s50"><Data ss:Type="Number">2.72967912431086e-8</Data></Cell><Cell ss:StyleID="s50"><Data ss:Type="Number">7.38874701733772e-5</Data></Cell><Cell><Data ss:Type="Number">0.0160130434782609</Data></Cell><Cell><Data ss:Type="Number">0.217040579710145</Data></Cell></Row><Row><Cell><Data ss:Type="String">k__Bacteria;p__Proteobacteria;c__Betaproteobacteria;o__Burkholderiales;f__Comamonadaceae;g__Caenimonas;</Data></Cell><Cell ss:StyleID="s50"><Data ss:Type="Number">2.54264222904969e-5</Data></Cell><Cell ss:StyleID="s50"><Data ss:Type="Number">2.11011379675346e-9</Data></Cell><Cell ss:StyleID="s50"><Data ss:Type="Number">2.05431925306339e-5</Data></Cell><Cell><Data ss:Type="Number">0.000177984956033478</Data></Cell><Cell ss:StyleID="s50"><Data ss:Type="Number">3.15619148748443e-8</Data></Cell><Cell ss:StyleID="s50"><Data ss:Type="Number">7.94505064487877e-5</Data></Cell><Cell><Data ss:Type="Number">0.0410130434782609</Data></Cell><Cell><Data ss:Type="Number">0.28650142243693</Data></Cell></Row><Row><Cell><Data ss:Type="String">k__Bacteria;p__Planctomycetes;c__Planctomycetacia;o__Planctomycetales;f__Planctomycetaceae;g__Gemmata;</Data></Cell><Cell ss:StyleID="s50"><Data ss:Type="Number">8.47547409683229e-6</Data></Cell><Cell ss:StyleID="s50"><Data ss:Type="Number">3.59168305830376e-10</Data></Cell><Cell ss:StyleID="s50"><Data ss:Type="Number">8.47547409683229e-6</Data></Cell><Cell><Data ss:Type="Number">0.000161034007839814</Data></Cell><Cell ss:StyleID="s50"><Data ss:Type="Number">2.97660733456924e-8</Data></Cell><Cell ss:StyleID="s50"><Data ss:Type="Number">7.71570778939851e-5</Data></Cell><Cell><Data ss:Type="Number">0.0330173913043478</Data></Cell><Cell><Data ss:Type="Number">0.259653990470518</Data></Cell></Row><Row><Cell><Data ss:Type="String">k__Bacteria;p__Acidobacteria;c__Blastocatellia;o__unidentified_Blastocatellia;f__Blastocatellaceae_(Subgroup_4);g__Aridibacter;</Data></Cell><Cell ss:StyleID="s50"><Data ss:Type="Number">4.23773704841615e-6</Data></Cell><Cell ss:StyleID="s50"><Data ss:Type="Number">8.9792076457594e-11</Data></Cell><Cell ss:StyleID="s50"><Data ss:Type="Number">4.23773704841615e-6</Data></Cell><Cell><Data ss:Type="Number">0.000177984956033478</Data></Cell><Cell ss:StyleID="s50"><Data ss:Type="Number">3.06639941102683e-8</Data></Cell><Cell ss:StyleID="s50"><Data ss:Type="Number">7.83121882088201e-5</Data></Cell><Cell><Data ss:Type="Number">0.0178391304347826</Data></Cell><Cell><Data ss:Type="Number">0.217040579710145</Data></Cell></Row><Row><Cell><Data ss:Type="String">k__Bacteria;p__Actinobacteria;c__unidentified_Actinobacteria;o__Streptosporangiales;f__Streptosporangiaceae;g__Nonomuraea;</Data></Cell><Cell ss:StyleID="s50"><Data ss:Type="Number">1.69509481936646e-5</Data></Cell><Cell ss:StyleID="s50"><Data ss:Type="Number">7.63232649889549e-10</Data></Cell><Cell ss:StyleID="s50"><Data ss:Type="Number">1.23550204361591e-5</Data></Cell><Cell><Data ss:Type="Number">0.000177984956033478</Data></Cell><Cell ss:StyleID="s50"><Data ss:Type="Number">3.11129544925563e-8</Data></Cell><Cell ss:StyleID="s50"><Data ss:Type="Number">7.88834006525534e-5</Data></Cell><Cell><Data ss:Type="Number">0.0303217391304348</Data></Cell><Cell><Data ss:Type="Number">0.259653990470518</Data></Cell></Row><Row><Cell><Data ss:Type="String">k__Bacteria;p__Planctomycetes;c__Planctomycetacia;o__Planctomycetales;f__Planctomycetaceae;g__Pir4_lineage;</Data></Cell><Cell ss:StyleID="s50"><Data ss:Type="Number">8.47547409683229e-6</Data></Cell><Cell ss:StyleID="s50"><Data ss:Type="Number">3.59168305830376e-10</Data></Cell><Cell ss:StyleID="s50"><Data ss:Type="Number">8.47547409683229e-6</Data></Cell><Cell><Data ss:Type="Number">0.000152558533742981</Data></Cell><Cell ss:StyleID="s50"><Data ss:Type="Number">2.68029348225918e-8</Data></Cell><Cell ss:StyleID="s50"><Data ss:Type="Number">7.3216029423333e-5</Data></Cell><Cell><Data ss:Type="Number">0.03355</Data></Cell><Cell><Data ss:Type="Number">0.259653990470518</Data></Cell></Row><Row><Cell><Data ss:Type="String">k__Bacteria;p__Actinobacteria;c__unidentified_Actinobacteria;o__Micrococcales;f__Microbacteriaceae;g__Microbacterium;</Data></Cell><Cell ss:StyleID="s50"><Data ss:Type="Number">5.08528445809938e-5</Data></Cell><Cell ss:StyleID="s50"><Data ss:Type="Number">2.82845040841421e-9</Data></Cell><Cell ss:StyleID="s50"><Data ss:Type="Number">2.37842401956178e-5</Data></Cell><Cell><Data ss:Type="Number">0.000250026485856553</Data></Cell><Cell ss:StyleID="s50"><Data ss:Type="Number">2.09664498528482e-8</Data></Cell><Cell ss:StyleID="s50"><Data ss:Type="Number">6.47556172896965e-5</Data></Cell><Cell><Data ss:Type="Number">0.00418260869565217</Data></Cell><Cell><Data ss:Type="Number">0.217040579710145</Data></Cell></Row><Row><Cell><Data ss:Type="String">k__Bacteria;p__Actinobacteria;c__unidentified_Actinobacteria;o__Micromonosporales;f__Micromonosporaceae;g__Micromonospora;</Data></Cell><Cell ss:StyleID="s50"><Data ss:Type="Number">4.66151075325776e-5</Data></Cell><Cell ss:StyleID="s50"><Data ss:Type="Number">2.33459398789744e-9</Data></Cell><Cell ss:StyleID="s50"><Data ss:Type="Number">2.1608303903349e-5</Data></Cell><Cell><Data ss:Type="Number">0.000228837800614472</Data></Cell><Cell ss:StyleID="s50"><Data ss:Type="Number">1.44565243096726e-8</Data></Cell><Cell ss:StyleID="s50"><Data ss:Type="Number">5.37708551348639e-5</Data></Cell><Cell><Data ss:Type="Number">0.00275652173913043</Data></Cell><Cell><Data ss:Type="Number">0.217040579710145</Data></Cell></Row><Row><Cell><Data ss:Type="String">k__Bacteria;p__Bacteroidetes;c__Flavobacteriia;o__Flavobacteriales;f__Flavobacteriaceae;g__Chryseobacterium;</Data></Cell><Cell ss:StyleID="s50"><Data ss:Type="Number">5.08528445809938e-5</Data></Cell><Cell ss:StyleID="s50"><Data ss:Type="Number">1.04607769073097e-8</Data></Cell><Cell ss:StyleID="s50"><Data ss:Type="Number">4.57400850618135e-5</Data></Cell><Cell><Data ss:Type="Number">0.000207649115372391</Data></Cell><Cell ss:StyleID="s50"><Data ss:Type="Number">1.53544450742486e-8</Data></Cell><Cell ss:StyleID="s50"><Data ss:Type="Number">5.54156026300329e-5</Data></Cell><Cell><Data ss:Type="Number">0.0188347826086957</Data></Cell><Cell><Data ss:Type="Number">0.217040579710145</Data></Cell></Row><Row><Cell><Data ss:Type="String">k__Bacteria;p__Proteobacteria;c__Alphaproteobacteria;o__Rhizobiales;f__unidentified_Rhizobiales;g__Bauldia;</Data></Cell><Cell ss:StyleID="s50"><Data ss:Type="Number">1.69509481936646e-5</Data></Cell><Cell ss:StyleID="s50"><Data ss:Type="Number">5.38752458745564e-10</Data></Cell><Cell ss:StyleID="s50"><Data ss:Type="Number">1.03802934327076e-5</Data></Cell><Cell><Data ss:Type="Number">0.000156796270791397</Data></Cell><Cell ss:StyleID="s50"><Data ss:Type="Number">1.58483014947653e-8</Data></Cell><Cell ss:StyleID="s50"><Data ss:Type="Number">5.62997362245425e-5</Data></Cell><Cell><Data ss:Type="Number">0.0106</Data></Cell><Cell><Data ss:Type="Number">0.217040579710145</Data></Cell></Row><Row><Cell><Data ss:Type="String">k__Bacteria;p__Proteobacteria;c__Alphaproteobacteria;o__Rhizobiales;f__Rhizobiaceae;g__Ensifer;</Data></Cell><Cell ss:StyleID="s50"><Data ss:Type="Number">2.54264222904969e-5</Data></Cell><Cell ss:StyleID="s50"><Data ss:Type="Number">2.11011379675346e-9</Data></Cell><Cell ss:StyleID="s50"><Data ss:Type="Number">2.05431925306339e-5</Data></Cell><Cell><Data ss:Type="Number">0.000169509481936646</Data></Cell><Cell ss:StyleID="s50"><Data ss:Type="Number">1.4591212424359e-8</Data></Cell><Cell ss:StyleID="s50"><Data ss:Type="Number">5.40207597583726e-5</Data></Cell><Cell><Data ss:Type="Number">0.00920652173913043</Data></Cell><Cell><Data ss:Type="Number">0.217040579710145</Data></Cell></Row><Row><Cell><Data ss:Type="String">k__Bacteria;p__Firmicutes;c__Clostridia;o__Clostridiales;f__Lachnospiraceae;g__Lachnospiraceae_UCG-001;</Data></Cell><Cell ss:StyleID="s50"><Data ss:Type="Number">2.9664159338913e-5</Data></Cell><Cell ss:StyleID="s50"><Data ss:Type="Number">1.70604945269428e-9</Data></Cell><Cell ss:StyleID="s50"><Data ss:Type="Number">1.84718675433443e-5</Data></Cell><Cell><Data ss:Type="Number">0.000161034007839814</Data></Cell><Cell ss:StyleID="s50"><Data ss:Type="Number">1.33790193921815e-8</Data></Cell><Cell ss:StyleID="s50"><Data ss:Type="Number">5.17281729663469e-5</Data></Cell><Cell><Data ss:Type="Number">0.0121173913043478</Data></Cell><Cell><Data ss:Type="Number">0.217040579710145</Data></Cell></Row><Row><Cell><Data ss:Type="String">k__Bacteria;p__Acidobacteria;c__Solibacteres;o__Solibacterales;f__Solibacteraceae_(Subgroup_3);g__PAUC26f;</Data></Cell><Cell ss:StyleID="s50"><Data ss:Type="Number">2.54264222904969e-5</Data></Cell><Cell ss:StyleID="s50"><Data ss:Type="Number">7.63232649889549e-10</Data></Cell><Cell ss:StyleID="s50"><Data ss:Type="Number">1.23550204361591e-5</Data></Cell><Cell><Data ss:Type="Number">0.000139845322597733</Data></Cell><Cell ss:StyleID="s50"><Data ss:Type="Number">9.33837595158977e-9</Data></Cell><Cell ss:StyleID="s50"><Data ss:Type="Number">4.3216607806698e-5</Data></Cell><Cell><Data ss:Type="Number">0.00855434782608696</Data></Cell><Cell><Data ss:Type="Number">0.217040579710145</Data></Cell></Row><Row><Cell><Data ss:Type="String">k__Bacteria;p__Firmicutes;c__Clostridia;o__Clostridiales;f__Ruminococcaceae;g__unidentified_Ruminococcaceae;</Data></Cell><Cell ss:StyleID="s50"><Data ss:Type="Number">4.23773704841615e-5</Data></Cell><Cell ss:StyleID="s50"><Data ss:Type="Number">5.16304439631165e-9</Data></Cell><Cell ss:StyleID="s50"><Data ss:Type="Number">3.21342322027823e-5</Data></Cell><Cell><Data ss:Type="Number">0.000169509481936646</Data></Cell><Cell ss:StyleID="s50"><Data ss:Type="Number">9.65264821919135e-9</Data></Cell><Cell ss:StyleID="s50"><Data ss:Type="Number">4.39377928876528e-5</Data></Cell><Cell><Data ss:Type="Number">0.0132239130434783</Data></Cell><Cell><Data ss:Type="Number">0.217040579710145</Data></Cell></Row><Row><Cell><Data ss:Type="String">k__Bacteria;p__Actinobacteria;c__unidentified_Actinobacteria;o__Propionibacteriales;f__Nocardioidaceae;g__Aeromicrobium;</Data></Cell><Cell ss:StyleID="s50"><Data ss:Type="Number">5.50905816294099e-5</Data></Cell><Cell ss:StyleID="s50"><Data ss:Type="Number">3.50189098184616e-9</Data></Cell><Cell ss:StyleID="s50"><Data ss:Type="Number">2.64646593850976e-5</Data></Cell><Cell><Data ss:Type="Number">0.00016527174488823</Data></Cell><Cell ss:StyleID="s50"><Data ss:Type="Number">4.80387609048128e-9</Data></Cell><Cell ss:StyleID="s50"><Data ss:Type="Number">3.09963742733929e-5</Data></Cell><Cell><Data ss:Type="Number">0.00630217391304348</Data></Cell><Cell><Data ss:Type="Number">0.217040579710145</Data></Cell></Row><Row><Cell><Data ss:Type="String">k__Bacteria;p__Deferribacteres;c__unidentified_Deferribacteres;o__Deferribacterales;f__Deferribacteraceae;g__Mucispirillum;</Data></Cell><Cell ss:StyleID="s50"><Data ss:Type="Number">1.69509481936646e-5</Data></Cell><Cell ss:StyleID="s50"><Data ss:Type="Number">1.4366732233215e-9</Data></Cell><Cell ss:StyleID="s50"><Data ss:Type="Number">1.69509481936646e-5</Data></Cell><Cell><Data ss:Type="Number">0.00011018116325882</Data></Cell><Cell ss:StyleID="s50"><Data ss:Type="Number">7.94659876649706e-9</Data></Cell><Cell ss:StyleID="s50"><Data ss:Type="Number">3.98662733811352e-5</Data></Cell><Cell><Data ss:Type="Number">0.0198760869565217</Data></Cell><Cell><Data ss:Type="Number">0.217040579710145</Data></Cell></Row><Row><Cell><Data ss:Type="String">k__Bacteria;p__Proteobacteria;c__Alphaproteobacteria;o__Caulobacterales;f__Caulobacteraceae;g__Caulobacter;</Data></Cell><Cell ss:StyleID="s50"><Data ss:Type="Number">2.11886852420807e-5</Data></Cell><Cell ss:StyleID="s50"><Data ss:Type="Number">2.24480191143985e-9</Data></Cell><Cell ss:StyleID="s50"><Data ss:Type="Number">2.11886852420807e-5</Data></Cell><Cell><Data ss:Type="Number">0.00011018116325882</Data></Cell><Cell ss:StyleID="s50"><Data ss:Type="Number">8.844519531073e-9</Data></Cell><Cell ss:StyleID="s50"><Data ss:Type="Number">4.20583393183159e-5</Data></Cell><Cell><Data ss:Type="Number">0.038704347826087</Data></Cell><Cell><Data ss:Type="Number">0.279365997770346</Data></Cell></Row><Row><Cell><Data ss:Type="String">k__Bacteria;p__Proteobacteria;c__Deltaproteobacteria;o__Bdellovibrionales;f__Bacteriovoracaceae;g__Peredibacter;</Data></Cell><Cell><Data ss:Type="Number">0</Data></Cell><Cell><Data ss:Type="Number">0</Data></Cell><Cell><Data ss:Type="Number">0</Data></Cell><Cell ss:StyleID="s50"><Data ss:Type="Number">9.74679521135714e-5</Data></Cell><Cell ss:StyleID="s50"><Data ss:Type="Number">6.42013346671797e-9</Data></Cell><Cell ss:StyleID="s50"><Data ss:Type="Number">3.58333182016904e-5</Data></Cell><Cell><Data ss:Type="Number">0.00569130434782609</Data></Cell><Cell><Data ss:Type="Number">0.217040579710145</Data></Cell></Row><Row><Cell><Data ss:Type="String">k__Bacteria;p__Bacteroidetes;c__Sphingobacteriia;o__Sphingobacteriales;f__Chitinophagaceae;g__Flavitalea;</Data></Cell><Cell ss:StyleID="s50"><Data ss:Type="Number">8.47547409683229e-6</Data></Cell><Cell ss:StyleID="s50"><Data ss:Type="Number">1.34688114686391e-10</Data></Cell><Cell ss:StyleID="s50"><Data ss:Type="Number">5.1901467163538e-6</Data></Cell><Cell><Data ss:Type="Number">0.000101705689161988</Data></Cell><Cell ss:StyleID="s50"><Data ss:Type="Number">7.04867800192112e-9</Data></Cell><Cell ss:StyleID="s50"><Data ss:Type="Number">3.75464459088237e-5</Data></Cell><Cell><Data ss:Type="Number">0.00963695652173913</Data></Cell><Cell><Data ss:Type="Number">0.217040579710145</Data></Cell></Row><Row><Cell><Data ss:Type="String">k__Bacteria;p__Actinobacteria;c__unidentified_Actinobacteria;o__Actinomycetales;f__Actinomycetaceae;g__Actinotignum;</Data></Cell><Cell ss:StyleID="s50"><Data ss:Type="Number">4.23773704841615e-6</Data></Cell><Cell ss:StyleID="s50"><Data ss:Type="Number">8.9792076457594e-11</Data></Cell><Cell ss:StyleID="s50"><Data ss:Type="Number">4.23773704841615e-6</Data></Cell><Cell ss:StyleID="s50"><Data ss:Type="Number">8.89924780167391e-5</Data></Cell><Cell ss:StyleID="s50"><Data ss:Type="Number">7.04867800192112e-9</Data></Cell><Cell ss:StyleID="s50"><Data ss:Type="Number">3.75464459088237e-5</Data></Cell><Cell><Data ss:Type="Number">0.0171913043478261</Data></Cell><Cell><Data ss:Type="Number">0.217040579710145</Data></Cell></Row><Row><Cell><Data ss:Type="String">k__Bacteria;p__Bacteroidetes;c__Sphingobacteriia;o__Sphingobacteriales;f__Chitinophagaceae;g__Parasegetibacter;</Data></Cell><Cell ss:StyleID="s50"><Data ss:Type="Number">4.23773704841615e-6</Data></Cell><Cell ss:StyleID="s50"><Data ss:Type="Number">8.9792076457594e-11</Data></Cell><Cell ss:StyleID="s50"><Data ss:Type="Number">4.23773704841615e-6</Data></Cell><Cell ss:StyleID="s50"><Data ss:Type="Number">8.47547409683229e-5</Data></Cell><Cell ss:StyleID="s50"><Data ss:Type="Number">6.06096516088759e-9</Data></Cell><Cell ss:StyleID="s50"><Data ss:Type="Number">3.48165626128933e-5</Data></Cell><Cell><Data ss:Type="Number">0.0150478260869565</Data></Cell><Cell><Data ss:Type="Number">0.217040579710145</Data></Cell></Row><Row><Cell><Data ss:Type="String">k__Bacteria;p__Firmicutes;c__Clostridia;o__Clostridiales;f__Lachnospiraceae;g__[Ruminococcus]_gnavus_group;</Data></Cell><Cell ss:StyleID="s50"><Data ss:Type="Number">7.20415298230745e-5</Data></Cell><Cell ss:StyleID="s50"><Data ss:Type="Number">7.99149480472586e-9</Data></Cell><Cell ss:StyleID="s50"><Data ss:Type="Number">3.99787313573752e-5</Data></Cell><Cell><Data ss:Type="Number">0</Data></Cell><Cell><Data ss:Type="Number">0</Data></Cell><Cell><Data ss:Type="Number">0</Data></Cell><Cell><Data ss:Type="Number">0.0474260869565217</Data></Cell><Cell><Data ss:Type="Number">0.303419169960474</Data></Cell></Row><Row><Cell><Data ss:Type="String">k__Bacteria;p__Proteobacteria;c__Alphaproteobacteria;o__Rhizobiales;f__Xanthobacteraceae;g__Variibacter;</Data></Cell><Cell><Data ss:Type="Number">0</Data></Cell><Cell><Data ss:Type="Number">0</Data></Cell><Cell><Data ss:Type="Number">0</Data></Cell><Cell ss:StyleID="s50"><Data ss:Type="Number">7.20415298230745e-5</Data></Cell><Cell ss:StyleID="s50"><Data ss:Type="Number">6.64461365786195e-9</Data></Cell><Cell ss:StyleID="s50"><Data ss:Type="Number">3.64543924866728e-5</Data></Cell><Cell><Data ss:Type="Number">0.0319630434782609</Data></Cell><Cell><Data ss:Type="Number">0.259653990470518</Data></Cell></Row><Row><Cell><Data ss:Type="String">k__Bacteria;p__Proteobacteria;c__Gammaproteobacteria;o__Xanthomonadales;f__Xanthomonadaceae;g__unidentified_Xanthomonadaceae;</Data></Cell><Cell ss:StyleID="s50"><Data ss:Type="Number">2.54264222904969e-5</Data></Cell><Cell ss:StyleID="s50"><Data ss:Type="Number">2.11011379675346e-9</Data></Cell><Cell ss:StyleID="s50"><Data ss:Type="Number">2.05431925306339e-5</Data></Cell><Cell><Data ss:Type="Number">0.000152558533742981</Data></Cell><Cell ss:StyleID="s50"><Data ss:Type="Number">4.13043551704932e-9</Data></Cell><Cell ss:StyleID="s50"><Data ss:Type="Number">2.87417310440736e-5</Data></Cell><Cell><Data ss:Type="Number">0.00131521739130435</Data></Cell><Cell><Data ss:Type="Number">0.217040579710145</Data></Cell></Row><Row><Cell><Data ss:Type="String">k__Bacteria;p__Firmicutes;c__Clostridia;o__Clostridiales;f__Ruminococcaceae;g__Ruminococcaceae_UCG-009;</Data></Cell><Cell><Data ss:Type="Number">0</Data></Cell><Cell><Data ss:Type="Number">0</Data></Cell><Cell><Data ss:Type="Number">0</Data></Cell><Cell ss:StyleID="s50"><Data ss:Type="Number">9.32302150651552e-5</Data></Cell><Cell ss:StyleID="s50"><Data ss:Type="Number">7.31805423129391e-9</Data></Cell><Cell ss:StyleID="s50"><Data ss:Type="Number">3.82571672534544e-5</Data></Cell><Cell><Data ss:Type="Number">0.0108086956521739</Data></Cell><Cell><Data ss:Type="Number">0.217040579710145</Data></Cell></Row><Row><Cell><Data ss:Type="String">k__Bacteria;p__Proteobacteria;c__Alphaproteobacteria;o__Rhizobiales;f__Bradyrhizobiaceae;g__Bosea;</Data></Cell><Cell ss:StyleID="s50"><Data ss:Type="Number">3.81396334357453e-5</Data></Cell><Cell ss:StyleID="s50"><Data ss:Type="Number">7.63232649889549e-10</Data></Cell><Cell ss:StyleID="s50"><Data ss:Type="Number">1.23550204361591e-5</Data></Cell><Cell><Data ss:Type="Number">0.000131369848500901</Data></Cell><Cell ss:StyleID="s50"><Data ss:Type="Number">1.88563360560947e-9</Data></Cell><Cell ss:StyleID="s50"><Data ss:Type="Number">1.94197507996857e-5</Data></Cell><Cell><Data ss:Type="Number">0.00071304347826087</Data></Cell><Cell><Data ss:Type="Number">0.217040579710145</Data></Cell></Row><Row><Cell><Data ss:Type="String">k__Bacteria;p__Proteobacteria;c__Alphaproteobacteria;o__Rhizobiales;f__unidentified_Rhizobiales;g__Nordella;</Data></Cell><Cell ss:StyleID="s50"><Data ss:Type="Number">2.11886852420807e-5</Data></Cell><Cell ss:StyleID="s50"><Data ss:Type="Number">8.97920764575939e-10</Data></Cell><Cell ss:StyleID="s50"><Data ss:Type="Number">1.34009011978743e-5</Data></Cell><Cell ss:StyleID="s50"><Data ss:Type="Number">9.32302150651552e-5</Data></Cell><Cell ss:StyleID="s50"><Data ss:Type="Number">2.37949002612624e-9</Data></Cell><Cell ss:StyleID="s50"><Data ss:Type="Number">2.18150866426253e-5</Data></Cell><Cell><Data ss:Type="Number">0.00487391304347826</Data></Cell><Cell><Data ss:Type="Number">0.217040579710145</Data></Cell></Row><Row><Cell><Data ss:Type="String">k__Bacteria;p__Proteobacteria;c__Alphaproteobacteria;o__Rhodospirillales;f__Acetobacteraceae;g__Roseomonas;</Data></Cell><Cell><Data ss:Type="Number">0</Data></Cell><Cell><Data ss:Type="Number">0</Data></Cell><Cell><Data ss:Type="Number">0</Data></Cell><Cell ss:StyleID="s50"><Data ss:Type="Number">5.9328318677826e-5</Data></Cell><Cell ss:StyleID="s50"><Data ss:Type="Number">4.80387609048128e-9</Data></Cell><Cell ss:StyleID="s50"><Data ss:Type="Number">3.09963742733929e-5</Data></Cell><Cell><Data ss:Type="Number">0.0367391304347826</Data></Cell><Cell><Data ss:Type="Number">0.275788405797101</Data></Cell></Row><Row><Cell><Data ss:Type="String">k__Bacteria;p__Chloroflexi;c__S085;o__unidentified_S085;f__unidentified_S085;g__unidentified_S085;</Data></Cell><Cell ss:StyleID="s50"><Data ss:Type="Number">1.27132111452484e-5</Data></Cell><Cell ss:StyleID="s50"><Data ss:Type="Number">3.59168305830376e-10</Data></Cell><Cell ss:StyleID="s50"><Data ss:Type="Number">8.47547409683229e-6</Data></Cell><Cell ss:StyleID="s50"><Data ss:Type="Number">8.47547409683229e-5</Data></Cell><Cell ss:StyleID="s50"><Data ss:Type="Number">5.16304439631165e-9</Data></Cell><Cell ss:StyleID="s50"><Data ss:Type="Number">3.21342322027823e-5</Data></Cell><Cell><Data ss:Type="Number">0.0191586956521739</Data></Cell><Cell><Data ss:Type="Number">0.217040579710145</Data></Cell></Row><Row><Cell><Data ss:Type="String">k__Bacteria;p__Proteobacteria;c__Alphaproteobacteria;o__Rhizobiales;f__Methylobacteriaceae;g__Methylobacterium;</Data></Cell><Cell ss:StyleID="s50"><Data ss:Type="Number">6.78037927746583e-5</Data></Cell><Cell ss:StyleID="s50"><Data ss:Type="Number">3.45699494361737e-9</Data></Cell><Cell ss:StyleID="s50"><Data ss:Type="Number">2.62944668841845e-5</Data></Cell><Cell ss:StyleID="s50"><Data ss:Type="Number">1.27132111452484e-5</Data></Cell><Cell ss:StyleID="s50"><Data ss:Type="Number">3.59168305830376e-10</Data></Cell><Cell ss:StyleID="s50"><Data ss:Type="Number">8.47547409683229e-6</Data></Cell><Cell><Data ss:Type="Number">0.0312434782608696</Data></Cell><Cell><Data ss:Type="Number">0.259653990470518</Data></Cell></Row><Row><Cell><Data ss:Type="String">k__Bacteria;p__Acidobacteria;c__unidentified_Acidobacteria;o__Acidobacteriales;f__Acidobacteriaceae_(Subgroup_1);g__Acidobacterium;</Data></Cell><Cell><Data ss:Type="Number">0</Data></Cell><Cell><Data ss:Type="Number">0</Data></Cell><Cell><Data ss:Type="Number">0</Data></Cell><Cell ss:StyleID="s50"><Data ss:Type="Number">9.32302150651552e-5</Data></Cell><Cell ss:StyleID="s50"><Data ss:Type="Number">3.05293059955819e-9</Data></Cell><Cell ss:StyleID="s50"><Data ss:Type="Number">2.47100408723183e-5</Data></Cell><Cell><Data ss:Type="Number">0.00100217391304348</Data></Cell><Cell><Data ss:Type="Number">0.217040579710145</Data></Cell></Row><Row><Cell><Data ss:Type="String">k__Bacteria;p__Actinobacteria;c__Rubrobacteria;o__Rubrobacterales;f__Rubrobacteriaceae;g__Rubrobacter;</Data></Cell><Cell ss:StyleID="s50"><Data ss:Type="Number">2.9664159338913e-5</Data></Cell><Cell ss:StyleID="s50"><Data ss:Type="Number">1.25708907040632e-9</Data></Cell><Cell ss:StyleID="s50"><Data ss:Type="Number">1.58561601304119e-5</Data></Cell><Cell ss:StyleID="s50"><Data ss:Type="Number">8.89924780167391e-5</Data></Cell><Cell ss:StyleID="s50"><Data ss:Type="Number">2.55907417904143e-9</Data></Cell><Cell ss:StyleID="s50"><Data ss:Type="Number">2.26233250387357e-5</Data></Cell><Cell><Data ss:Type="Number">0.0200760869565217</Data></Cell><Cell><Data ss:Type="Number">0.217040579710145</Data></Cell></Row><Row><Cell><Data ss:Type="String">k__Bacteria;p__Proteobacteria;c__Alphaproteobacteria;o__Sphingomonadales;f__Sphingomonadaceae;g__Rhizorhapis;</Data></Cell><Cell ss:StyleID="s50"><Data ss:Type="Number">1.27132111452484e-5</Data></Cell><Cell ss:StyleID="s50"><Data ss:Type="Number">8.08128688118346e-10</Data></Cell><Cell ss:StyleID="s50"><Data ss:Type="Number">1.27132111452484e-5</Data></Cell><Cell ss:StyleID="s50"><Data ss:Type="Number">7.62792668714906e-5</Data></Cell><Cell ss:StyleID="s50"><Data ss:Type="Number">3.72637117299015e-9</Data></Cell><Cell ss:StyleID="s50"><Data ss:Type="Number">2.72997112548472e-5</Data></Cell><Cell><Data ss:Type="Number">0.0245304347826087</Data></Cell><Cell><Data ss:Type="Number">0.238114392803598</Data></Cell></Row><Row><Cell><Data ss:Type="String">k__Bacteria;p__Proteobacteria;c__Alphaproteobacteria;o__Rhodospirillales;f__Rhodospirillaceae;g__Ferrovibrio;</Data></Cell><Cell ss:StyleID="s50"><Data ss:Type="Number">2.9664159338913e-5</Data></Cell><Cell ss:StyleID="s50"><Data ss:Type="Number">1.93052964383827e-9</Data></Cell><Cell ss:StyleID="s50"><Data ss:Type="Number">1.96495783356197e-5</Data></Cell><Cell ss:StyleID="s50"><Data ss:Type="Number">8.89924780167391e-5</Data></Cell><Cell ss:StyleID="s50"><Data ss:Type="Number">3.45699494361737e-9</Data></Cell><Cell ss:StyleID="s50"><Data ss:Type="Number">2.62944668841845e-5</Data></Cell><Cell><Data ss:Type="Number">0.0464130434782609</Data></Cell><Cell><Data ss:Type="Number">0.300351074462769</Data></Cell></Row><Row><Cell><Data ss:Type="String">k__Bacteria;p__Bacteroidetes;c__Bacteroidia;o__Bacteroidales;f__Rikenellaceae;g__vadinBC27_wastewater-sludge_group;</Data></Cell><Cell ss:StyleID="s50"><Data ss:Type="Number">5.50905816294099e-5</Data></Cell><Cell ss:StyleID="s50"><Data ss:Type="Number">2.60397021727022e-9</Data></Cell><Cell ss:StyleID="s50"><Data ss:Type="Number">2.28209124150207e-5</Data></Cell><Cell><Data ss:Type="Number">0</Data></Cell><Cell><Data ss:Type="Number">0</Data></Cell><Cell><Data ss:Type="Number">0</Data></Cell><Cell><Data ss:Type="Number">0.0114260869565217</Data></Cell><Cell><Data ss:Type="Number">0.217040579710145</Data></Cell></Row><Row><Cell><Data ss:Type="String">k__Bacteria;p__Tectomicrobia;c__unidentified_Tectomicrobia;o__unidentified_Tectomicrobia;f__unidentified_Tectomicrobia;g__Candidatus_Entotheonella;</Data></Cell><Cell ss:StyleID="s50"><Data ss:Type="Number">4.23773704841615e-6</Data></Cell><Cell ss:StyleID="s50"><Data ss:Type="Number">8.9792076457594e-11</Data></Cell><Cell ss:StyleID="s50"><Data ss:Type="Number">4.23773704841615e-6</Data></Cell><Cell ss:StyleID="s50"><Data ss:Type="Number">5.9328318677826e-5</Data></Cell><Cell ss:StyleID="s50"><Data ss:Type="Number">3.23251475247338e-9</Data></Cell><Cell ss:StyleID="s50"><Data ss:Type="Number">2.54264222904969e-5</Data></Cell><Cell><Data ss:Type="Number">0.0228608695652174</Data></Cell><Cell><Data ss:Type="Number">0.229833385093168</Data></Cell></Row><Row><Cell><Data ss:Type="String">k__Bacteria;p__Proteobacteria;c__Gammaproteobacteria;o__Xanthomonadales;f__Xanthomonadaceae;g__Tahibacter;</Data></Cell><Cell><Data ss:Type="Number">0</Data></Cell><Cell><Data ss:Type="Number">0</Data></Cell><Cell><Data ss:Type="Number">0</Data></Cell><Cell ss:StyleID="s50"><Data ss:Type="Number">5.50905816294099e-5</Data></Cell><Cell ss:StyleID="s50"><Data ss:Type="Number">1.25708907040631e-9</Data></Cell><Cell ss:StyleID="s50"><Data ss:Type="Number">1.58561601304119e-5</Data></Cell><Cell><Data ss:Type="Number">0.00156086956521739</Data></Cell><Cell><Data ss:Type="Number">0.217040579710145</Data></Cell></Row><Row><Cell><Data ss:Type="String">k__Bacteria;p__Firmicutes;c__Clostridia;o__Clostridiales;f__Lachnospiraceae;g__Lachnospiraceae_XPB1014_group;</Data></Cell><Cell ss:StyleID="s50"><Data ss:Type="Number">3.81396334357453e-5</Data></Cell><Cell ss:StyleID="s50"><Data ss:Type="Number">2.11011379675346e-9</Data></Cell><Cell ss:StyleID="s50"><Data ss:Type="Number">2.05431925306339e-5</Data></Cell><Cell><Data ss:Type="Number">0</Data></Cell><Cell><Data ss:Type="Number">0</Data></Cell><Cell><Data ss:Type="Number">0</Data></Cell><Cell><Data ss:Type="Number">0.0412195652173913</Data></Cell><Cell><Data ss:Type="Number">0.28650142243693</Data></Cell></Row><Row><Cell><Data ss:Type="String">k__Bacteria;p__Bacteroidetes;c__Sphingobacteriia;o__Sphingobacteriales;f__Sphingobacteriaceae;g__Sphingobacterium;</Data></Cell><Cell ss:StyleID="s50"><Data ss:Type="Number">4.23773704841615e-6</Data></Cell><Cell ss:StyleID="s50"><Data ss:Type="Number">8.9792076457594e-11</Data></Cell><Cell ss:StyleID="s50"><Data ss:Type="Number">4.23773704841615e-6</Data></Cell><Cell ss:StyleID="s50"><Data ss:Type="Number">3.81396334357453e-5</Data></Cell><Cell ss:StyleID="s50"><Data ss:Type="Number">9.87712841033533e-10</Data></Cell><Cell ss:StyleID="s50"><Data ss:Type="Number">1.40549837497845e-5</Data></Cell><Cell><Data ss:Type="Number">0.0146847826086957</Data></Cell><Cell><Data ss:Type="Number">0.217040579710145</Data></Cell></Row><Row><Cell><Data ss:Type="String">k__Bacteria;p__Proteobacteria;c__Betaproteobacteria;o__Nitrosomonadales;f__Nitrosomonadaceae;g__Nitrosomonas;</Data></Cell><Cell><Data ss:Type="Number">0</Data></Cell><Cell><Data ss:Type="Number">0</Data></Cell><Cell><Data ss:Type="Number">0</Data></Cell><Cell ss:StyleID="s50"><Data ss:Type="Number">5.08528445809938e-5</Data></Cell><Cell ss:StyleID="s50"><Data ss:Type="Number">2.15500983498225e-9</Data></Cell><Cell ss:StyleID="s50"><Data ss:Type="Number">2.07605868654152e-5</Data></Cell><Cell><Data ss:Type="Number">0.0102021739130435</Data></Cell><Cell><Data ss:Type="Number">0.217040579710145</Data></Cell></Row><Row><Cell><Data ss:Type="String">k__Bacteria;p__Firmicutes;c__Bacilli;o__Lactobacillales;f__Aerococcaceae;g__Facklamia;</Data></Cell><Cell><Data ss:Type="Number">0</Data></Cell><Cell><Data ss:Type="Number">0</Data></Cell><Cell><Data ss:Type="Number">0</Data></Cell><Cell ss:StyleID="s50"><Data ss:Type="Number">3.39018963873292e-5</Data></Cell><Cell ss:StyleID="s50"><Data ss:Type="Number">1.25708907040632e-9</Data></Cell><Cell ss:StyleID="s50"><Data ss:Type="Number">1.58561601304119e-5</Data></Cell><Cell><Data ss:Type="Number">0.0208173913043478</Data></Cell><Cell><Data ss:Type="Number">0.217040579710145</Data></Cell></Row><Row><Cell><Data ss:Type="String">k__Bacteria;p__Firmicutes;c__Clostridia;o__Clostridiales;f__Lachnospiraceae;g__Marvinbryantia;</Data></Cell><Cell ss:StyleID="s50"><Data ss:Type="Number">8.47547409683229e-6</Data></Cell><Cell ss:StyleID="s50"><Data ss:Type="Number">3.59168305830376e-10</Data></Cell><Cell ss:StyleID="s50"><Data ss:Type="Number">8.47547409683229e-6</Data></Cell><Cell ss:StyleID="s50"><Data ss:Type="Number">4.66151075325776e-5</Data></Cell><Cell ss:StyleID="s50"><Data ss:Type="Number">9.87712841033533e-10</Data></Cell><Cell ss:StyleID="s50"><Data ss:Type="Number">1.40549837497845e-5</Data></Cell><Cell><Data ss:Type="Number">0.0140934782608696</Data></Cell><Cell><Data ss:Type="Number">0.217040579710145</Data></Cell></Row><Row><Cell><Data ss:Type="String">k__Bacteria;p__Firmicutes;c__Clostridia;o__Clostridiales;f__Family_XIII;g__Mogibacterium;</Data></Cell><Cell ss:StyleID="s50"><Data ss:Type="Number">4.66151075325776e-5</Data></Cell><Cell ss:StyleID="s50"><Data ss:Type="Number">1.88563360560947e-9</Data></Cell><Cell ss:StyleID="s50"><Data ss:Type="Number">1.94197507996857e-5</Data></Cell><Cell><Data ss:Type="Number">0</Data></Cell><Cell><Data ss:Type="Number">0</Data></Cell><Cell><Data ss:Type="Number">0</Data></Cell><Cell><Data ss:Type="Number">0.0116739130434783</Data></Cell><Cell><Data ss:Type="Number">0.217040579710145</Data></Cell></Row><Row><Cell><Data ss:Type="String">k__Bacteria;p__Actinobacteria;c__Coriobacteriia;o__Coriobacteriales;f__Coriobacteriaceae;g__Coriobacteriaceae_UCG-002;</Data></Cell><Cell><Data ss:Type="Number">0</Data></Cell><Cell><Data ss:Type="Number">0</Data></Cell><Cell><Data ss:Type="Number">0</Data></Cell><Cell ss:StyleID="s50"><Data ss:Type="Number">3.81396334357453e-5</Data></Cell><Cell ss:StyleID="s50"><Data ss:Type="Number">9.87712841033533e-10</Data></Cell><Cell ss:StyleID="s50"><Data ss:Type="Number">1.40549837497845e-5</Data></Cell><Cell><Data ss:Type="Number">0.00586521739130435</Data></Cell><Cell><Data ss:Type="Number">0.217040579710145</Data></Cell></Row><Row><Cell><Data ss:Type="String">k__Bacteria;p__Proteobacteria;c__Gammaproteobacteria;o__Pseudomonadales;f__Moraxellaceae;g__Moraxella;</Data></Cell><Cell><Data ss:Type="Number">0</Data></Cell><Cell><Data ss:Type="Number">0</Data></Cell><Cell><Data ss:Type="Number">0</Data></Cell><Cell ss:StyleID="s50"><Data ss:Type="Number">2.11886852420807e-5</Data></Cell><Cell ss:StyleID="s50"><Data ss:Type="Number">6.73440573431955e-10</Data></Cell><Cell ss:StyleID="s50"><Data ss:Type="Number">1.16055208709644e-5</Data></Cell><Cell><Data ss:Type="Number">0.04415</Data></Cell><Cell><Data ss:Type="Number">0.292428823529412</Data></Cell></Row><Row><Cell><Data ss:Type="String">k__Bacteria;p__Verrucomicrobia;c__Verrucomicrobiae;o__Verrucomicrobiales;f__Verrucomicrobiaceae;g__Roseimicrobium;</Data></Cell><Cell><Data ss:Type="Number">0</Data></Cell><Cell><Data ss:Type="Number">0</Data></Cell><Cell><Data ss:Type="Number">0</Data></Cell><Cell ss:StyleID="s50"><Data ss:Type="Number">2.11886852420807e-5</Data></Cell><Cell ss:StyleID="s50"><Data ss:Type="Number">6.73440573431955e-10</Data></Cell><Cell ss:StyleID="s50"><Data ss:Type="Number">1.16055208709644e-5</Data></Cell><Cell><Data ss:Type="Number">0.04415</Data></Cell><Cell><Data ss:Type="Number">0.292428823529412</Data></Cell></Row></Table><WorksheetOptions xmlns="urn:schemas-microsoft-com:office:excel"><PageSetup><Header/><Footer/></PageSetup><Selected/><TopRowVisible>0</TopRowVisible><LeftColumnVisible>0</LeftColumnVisible><ProtectObjects>False</ProtectObjects><ProtectScenarios>False</ProtectScenarios></WorksheetOptions></Worksheet></Workbook>
